# Supplementary material for: Omics-Mediated Treatment for Advanced Prostate Cancer: Moving Towards Precision Oncology
Source: Int J Mol Sci. 2025 Aug 2;26(15):7475. doi: 10.3390/ijms26157475 (PMC12347257; doi:10.3390/ijms26157475)
Supplement: Supplementary file 1 [file ijms-26-07475-s001.zip]

Archive with 6 entries (6 files):
- S1_Included_studies_approved_interventions.xlsx
- S2_Included_studies_CT_interventions.xlsx
- S3_Included_studies_repurposed_studies.xlsx
- S4_Excluded_articles_Approved_intervention_studies_with_reasons.xlsx
- S5_Excluded articles_CT_with reasons.xlsx
- S6_Excluded_articles_repurposed_studies_with_reasons.xlsx
