# Supplementary material for: Omics-Mediated Treatment for Advanced Prostate Cancer: Moving Towards Precision Oncology
Source: Int J Mol Sci. 2025 Aug 2;26(15):7475. doi: 10.3390/ijms26157475 (PMC12347257; doi:10.3390/ijms26157475)
Supplement: Supplementary file 1 [file ijms-26-07475-s001.zip › S1_Included_studies_approved_interventions.xlsx]

## Sheet: articles
title	year	journal	authors	Included papers for Approved interventions	doi
Association between DNA damage repair alterations and outcomes to 177Lu-PSMA-617 in advanced prostate cancer	2025	ESMO OPEN	Rami, A and Rashid, NS and Zhong, C and Xie, W and Stoltenberg, H and Wheeler, EJ and Wolanski, A and Ritzer, J and Choudhury, AD and Taplin, ME and Jacene, H and Tewari, AK and Ravi, P	Included studies	http://dx.doi.org/10.1016/j.esmoop.2024.104131
Association of Declining Prostate-specific Antigen Levels with Clinical Outcomes in Patients with Metastatic Castration-resistant Prostate Cancer Receiving [177Lu]Lu-PSMA-617 in the Phase 3 VISION Trial	2024	EUROPEAN UROLOGY	Armstrong, AJ and Sartor, O and de Bono, J and Chi, K and Fizazi, K and Krause, BJ and Herrmann, K and Rahbar, K and Tagawa, ST and Saad, F and Beer, TM and Wu, JW and Mirante, O and Morris, MJ	Included studies	http://dx.doi.org/10.1016/j.eururo.2024.08.021
The role of Cabazitaxel in Patients With Castration-Resistant and Osseous Metastases Prostate Cancer. A Hellenic Cooperative Oncology Group Phase II Study	2025	CLINICAL GENITOURINARY CANCER	Liontos, M and Goussia, A and Korfiatis, N and Papadopoulou, K and Kanellis, G and Visvikis, A and Petrakis, G and Tsiatas, M and Fountzilas, E and Samantas, E and Fountzilas, G and Efstathiou, E	Included studies	http://dx.doi.org/10.1016/j.clgc.2024.102253
Analysis of Molecular Imaging and Laboratory Baseline Biomarkers in PSMA-RLT: Whole-Body Total Lesion PSMA (TLP) Predicts Overall Survival	2024	CANCERS	Hein, C and Burgard, C and Blickle, A and Bastian, MB and Maus, S and Schaefer-Schuler, A and Hoffmann, MA and Schreckenberger, M and Ezziddin, S and Rosar, F	Included studies	http://dx.doi.org/10.3390/cancers16152670
Evolocumab in metastatic castration-resistant prostate cancer: study protocol for a single-arm, phase II trial, and initial experience with use of a validated lipid biomarker to direct therapy	2024	THERAPEUTIC ADVANCES IN MEDICAL ONCOLOGY	Mellor, R and Ardolino, L and Scheinberg, T and Fitzpatrick, M and Lin, HM and Bonnitcha, P and Sullivan, D and Meikle, PJ and Stockler, MR and Moujaber, T and Joshua, A and Horvath, L	Included studies	http://dx.doi.org/10.1177/17588359241307814
Peripheral Blood IFN Responses to Toll-Like Receptor 1/2 Signaling Associate with Longer Survival in Men with Metastatic Prostate Cancer Treated with Sipuleucel-T	2024	CANCER RESEARCH COMMUNICATIONS	Brown, MC and D'Anniballe, VM and Boczkowski, D and Kandadi, H and Sheikh, N and Kornahrens, W Jr and Heath, EI and Thakur, A and Chen, W and Lum, L and Cackowski, FC and Boerner, J and Gunn, MD and Armstrong, AJ and Nair, SK	Included studies	http://dx.doi.org/10.1158/2767-9764.CRC-24-0439
ERBB3 Overexpression is Enriched in Diverse Patient Populations with Castration-sensitive Prostate Cancer and is Associated with a Unique AR Activity Signature	2024	CLINICAL CANCER RESEARCH	Vellky, JE and Kirkpatrick, BJ and Gutgesell, LC and Morales, M and Brown, RM and Wu, YQ and Maienschein-Cline, M and Notardonato, LD and Weinfeld, MS and Nguyen, RH and Brister, E and Sverdlov, M and Liu, L and Xu, ZQ and Kregel, S and Nonn, L and Vander Griend, DJ and Reizine, NM	Included studies	http://dx.doi.org/10.1158/1078-0432.CCR-23-2161
Impact of androgen receptor alterations on cell-free DNA genomic profiling on survival outcomes in metastatic castration-resistant prostate cancer	2023	PROSTATE	Tripathi, N and Thomas, VM and Sayegh, N and Gebrael, G and Chigarira, B and Jo, Y and Li, HR and Sahu, KK and Nussenzveig, R and Nordblad, B and Swami, U and Agarwal, N and Maughan, BL	Included studies	http://dx.doi.org/10.1002/pros.24618
Integrating transcriptomics and network analysis-based multiplexed drug repurposing to screen drug candidates for M2 macrophage-associated castration-resistant prostate cancer bone metastases	2022	FRONTIERS IN IMMUNOLOGY	Chang, JY and Jiang, ZL and Ma, TY and Li, J and Chen, JY and Ye, PZ and Feng, L	Included studies	http://dx.doi.org/10.3389/fimmu.2022.989972
GUIDE: a randomised non-comparative phase II trial of biomarker-driven intermittent docetaxel versus standard-of-care docetaxel in metastatic castration-resistant prostate cancer (clinical trial protocol)	2022	THERAPEUTIC ADVANCES IN MEDICAL ONCOLOGY	Conduit, C and Mak, B and Qu, WJ and Di Lulio, J and Burder, R and Bressel, M and Cusick, T and Dhillon, HM and LourenÃ§o, RD and Underhill, C and Torres, J and Crumbaker, M and Honeyball, F and Linton, A and Allen, R and Davis, ID and Clark, SJ and Horvath, LG and Mahon, KL	Included studies	http://dx.doi.org/10.1177/17588359221092486
Analysis of the Prognostic Significance of Circulating Tumor DNA in Metastatic Castrate Resistant Prostate Cancer	2021	CLINICAL GENITOURINARY CANCER	Shaya, J and Nonato, T and Cabal, A and Randall, JM and Millard, F and Stewart, T and McKay, RR	Included studies	http://dx.doi.org/10.1016/j.clgc.2021.07.012
Independent prognostic impact of plasma NCOA2 alterations in metastatic castration-resistant prostate cancer	2021	PROSTATE	Fettke, H and Kwan, EM and Bukczynska, P and Steen, JA and Docanto, M and Ng, N and Parente, P and Mant, A and Foroughi, S and Pezaro, C and Hauser, C and Nguyen-Dumont, T and Southey, MC and Azad, AA	Included studies	http://dx.doi.org/10.1002/pros.24194
Genomic Biomarkers and Genome-Wide Loss-of-Heterozygosity Scores in Metastatic Prostate Cancer Following Progression on Androgen-Targeting Therapies	2022	JCO PRECISION ONCOLOGY	Zurita, AJ and Graf, RP and Villacampa, G and Raskina, K and Sokol, E and Jin, D and Antonarakis, ES and Li, G and Huang, RSP and Casanova-Salas, I and Vivancos, A and Carles, J and Ross, JS and Schrock, AB and Oxnard, GR and Mateo, J	Included studies	http://dx.doi.org/10.1200/PO.22.00195
Response to Rucaparib in BRCA-Mutant Metastatic Castration-Resistant Prostate Cancer Identified by Genomic Testing in the TRITON2 Study	2021	CLINICAL CANCER RESEARCH	Loehr, A and Patnaik, A and Campbell, D and Shapiro, J and Bryce, AH and McDermott, R and Sautois, B and Vogelzang, NJ and Bambury, RM and Voog, E and Zhang, JS and Piulats, JM and Hussain, A and Ryan, CJ and Merseburger, AS and Daugaard, G and Heidenreich, A and Fizazi, K and Higano, CS and Krieger, LE and Sternberg, CN and Watkins, SP and Despain, D and Simmons, AD and Dowson, M and Golsorkhi, …	Included studies	http://dx.doi.org/10.1158/1078-0432.CCR-21-2199
Early On-treatment Changes in Circulating Tumor DNA Fraction and Response to Enzalutamide or Abiraterone in Metastatic Castration-Resistant Prostate Cancer	2023	CLINICAL CANCER RESEARCH	Tolmeijer, SH and Boerrigter, E and Sumiyoshi, T and Kwan, EM and Ng, SWS and Annala, M and Donnellan, G and Herberts, C and Benoist, GE and Hamberg, P and Somford, DM and van Oort, IM and Schalken, JA and Mehra, N and van Erp, NP and Wyatt, AW	Included studies	http://dx.doi.org/10.1158/1078-0432.CCR-22-2998
Emergence of BRCA Reversion Mutations in Patients with Metastatic Castration-resistant Prostate Cancer After Treatment with Rucaparib	2023	EUROPEAN UROLOGY	Loehr, A and Hussain, A and Patnaik, A and Bryce, AH and Castellano, D and Font, A and Shapiro, J and Zhang, JS and Sautois, B and Vogelzang, NJ and Chatta, G and Courtney, K and Harzstark, A and Ricci, F and Despain, D and Watkins, S and King, C and Nguyen, M and Simmons, AD and Chowdhury, S and Abida, W	Included studies	http://dx.doi.org/10.1016/j.eururo.2022.09.010
SPOP Mutations as a Predictive Biomarker for Androgen Receptor Axis-Targeted Therapy in De Novo Metastatic Castration-Sensitive Prostate Cancer	2022	CLINICAL CANCER RESEARCH	Swami, U and Graf, RP and Nussenzveig, RH and Fisher, V and Tukachinsky, H and Schrock, AB and Li, GR and Ross, JS and Sayegh, N and Tripathi, N and Thomas, VM and Oxnard, GR and Antonarakis, ES and Agarwal, N	Included studies	http://dx.doi.org/10.1158/1078-0432.CCR-22-2228
Differential Activity of PARP Inhibitors in BRCA1- Versus BRCA2-Altered Metastatic Castration-Resistant Prostate Cancer	2021	JCO PRECISION ONCOLOGY	Taza, F and Holler, AE and Fu, W and Wang, H and Adra, N and Albany, C and Ashkar, R and Cheng, HH and Sokolova, AO and Agarwal, N and Kessel, A and Bryce, A and Nafissi, N and Barata, P and Sartor, AO and Bastos, D and Smaletz, O and Berchuck, JE and Taplin, ME and Aggarwal, R and Sternberg, CN and Vlachostergios, PJ and Alva, AS and Su, C and Marshall, CH and Antonarakis, ES	Included studies	http://dx.doi.org/10.1200/PO.21.00070
