# Supplementary material for: Omics-Mediated Treatment for Advanced Prostate Cancer: Moving Towards Precision Oncology
Source: Int J Mol Sci. 2025 Aug 2;26(15):7475. doi: 10.3390/ijms26157475 (PMC12347257; doi:10.3390/ijms26157475)
Supplement: Supplementary file 1 [file ijms-26-07475-s001.zip › S2_Included_studies_CT_interventions.xlsx]

## Sheet: articles
title	year	journal	authors	url	Included for Interventions in clical trials	doi
The role of Cabazitaxel in Patients With Castration-Resistant and Osseous Metastases Prostate Cancer. A Hellenic Cooperative Oncology Group Phase II Study	2025	CLINICAL GENITOURINARY CANCER	Liontos, M and Goussia, A and Korfiatis, N and Papadopoulou, K and Kanellis, G and Visvikis, A and Petrakis, G and Tsiatas, M and Fountzilas, E and Samantas, E and Fountzilas, G and Efstathiou, E	http://dx.doi.org/10.1016/j.clgc.2024.102253	included	10.1016/j.clgc.2024.102253
Evolocumab in metastatic castration-resistant prostate cancer: study protocol for a single-arm, phase II trial, and initial experience with use of a validated lipid biomarker to direct therapy	2024	THERAPEUTIC ADVANCES IN MEDICAL ONCOLOGY	Mellor, R and Ardolino, L and Scheinberg, T and Fitzpatrick, M and Lin, HM and Bonnitcha, P and Sullivan, D and Meikle, PJ and Stockler, MR and Moujaber, T and Joshua, A and Horvath, L	http://dx.doi.org/10.1177/17588359241307814	included	10.1177/17588359241307814
Circulating tumor DNA (ctDNA) low pass whole genome sequencing (lpWGS) studies identify genomic alterations associating with taxane outcomes in prospective phase III taxane trials for metastatic castration resistant prostate cancer (mCRPC) sufferers	2023	ANNALS OF ONCOLOGY	Seed, G and Greening, S and Goodall, J and Rekowski, J and Christova, R and Mehra, N and Eisenberger, M and Fizazi, K and Tombal, B and WÃ¼lfing, C and Sternberg, CN and Gauna, DEC and Oudard, S and Sartor, O and Geffriaud-Ricouard, C and Chadjaa, M and Mace, S and Carreira, S and Yuan, W and de Bono, JS	http://dx.doi.org/10.1016/j.annonc.2023.09.2787	included	10.1016/j.annonc.2023.09.2787
Durable benefit from poly(ADP-ribose) polymerase inhibitors in metastatic prostate cancer in routine practice: biomarker associations and implications for optimal clinical next-generation sequencing testing	2024	ESMO OPEN	Triner, D and Graf, RP and Madison, RW and Gjoerup, O and Tukachinsky, H and Ross, JS and Quintanilha, JCF and Li, G and Cheng, HH and Pritchard, CC and Zurita, AJ and Qin, Q and Zhang, T and Agarwal, N and Reichert, ZR and Mateo, J and Cieslik, M and Morgan, TM	http://dx.doi.org/10.1016/j.esmoop.2024.103684	included	10.1016/j.esmoop.2024.103684
Androgen receptor pathway inhibitors and taxanes in metastatic prostate cancer: an outcome-adaptive randomized platform trial	2024	NATURE MEDICINE	De Laere, B and Crippa, A and Discacciati, A and Larsson, B and Persson, M and Johansson, S and D'hondt, S and BergstrÃ¶m, R and Chellappa, V and Mayrhofer, M and Banijamali, M and Kotsalaynen, A and Schelstraete, C and Vanwelkenhuyzen, JP and HjÃ¤lm-Eriksson, M and Pettersson, L and UllÃ©n, A and Lumen, N and Enblad, G and Karlsson, CT and JÃ¤nes, E and SandzÃ©n, J and Schatteman, P and Vigmosta…	http://dx.doi.org/10.1038/s41591-024-03204-2	included	10.1038/s41591-024-03204-2
Plasma Copy Number Alteration-Based Prognostic and Predictive Multi-Gene Risk Score in Metastatic Castration-Resistant Prostate Cancer	2022	CANCERS	Huang, JY and Du, MJ and Soupir, A and Wang, LW and Tan, W and Kalari, KR and Kilari, D and Park, J and Huang, CC and Kohli, M and Wang, L	http://dx.doi.org/10.3390/cancers14194714	included	10.3390/cancers14194714
Clinical qualification of transcriptome signatures for advanced prostate cancer (APC) starting androgen deprivation therapy (ADT) with or without abiraterone acetate and prednisolone (AAP): An ancillary study of the STAMPEDE AAP trial	2022	ANNALS OF ONCOLOGY	Parry, M and Grist, E and Brawley, C and Proudfoot, JA and Mendes, L and Lall, S and Hoyle, AP and Sachdeva, A and Liu, Y and Amos, C and Sydes, MR and Jones, R and Parmar, MK and Feng, F and Sweeney, CJ and Clarke, N and Davicioni, E and James, ND and Brown, L and Attard, G		included	10.1016/j.annonc.2022.07.1491
Integrating transcriptomics and network analysis-based multiplexed drug repurposing to screen drug candidates for M2 macrophage-associated castration-resistant prostate cancer bone metastases	2022	FRONTIERS IN IMMUNOLOGY	Chang, JY and Jiang, ZL and Ma, TY and Li, J and Chen, JY and Ye, PZ and Feng, L	http://dx.doi.org/10.3389/fimmu.2022.989972	included	10.3389/fimmu.2022.989972
Nivolumab and ipilimumab for metastatic prostate cancer with an immunogenic signature: The NEPTUNES multi-centre two-cohort, biomarker-selected phase 2 trial	2024	JOURNAL OF CLINICAL ONCOLOGY	Linch, MD and Leone, G and Wong, YNS and Jones, RJ and Sankey, P and Josephs, DH and Crabb, SJ and Harris, L and Tasnim, A and Rashid, M and Quezada, SA and Ensell, L and Jayaram, A and Kayani, M and Pritchard, CC and Freeman, A and Haider, A and Attard, G and Swanton, C and Marafioti, T		included	10.1200/JCO.2024.42.16_suppl.5013
PCPro: a clinically accessible, circulating lipid biomarker signature for poor-prognosis metastatic prostate cancer	2024	PROSTATE CANCER AND PROSTATIC DISEASES	Scheinberg, T and Lin, HM and Fitzpatrick, M and Azad, AA and Bonnitcha, P and Davies, A and Heller, G and Huynh, K and Mak, B and Mahon, K and Sullivan, D and Meikle, PJ and Horvath, LG	http://dx.doi.org/10.1038/s41391-023-00666-2	included	10.1038/s41391-023-00666-2
Impact of molecular tumour board discussion on targeted therapy allocation in advanced prostate cancer	2022	BRITISH JOURNAL OF CANCER	Slootbeek, PHJ and Kloots, ISH and Smits, M and van Oort, IM and Gerritsen, WR and Schalken, JA and Ligtenberg, MJL and GrÃ¼nberg, K and Kroeze, L and Bloemendal, HJ and Mehra, N	http://dx.doi.org/10.1038/s41416-021-01663-9	included	10.1038/s41416-021-01663-9
Phase II Multicenter Study of Enzalutamide in Metastatic Castration-Resistant Prostate Cancer to Identify Mechanisms Driving Resistance	2021	CLINICAL CANCER RESEARCH	McKay, RR and Kwak, L and Crowdis, JP and Sperger, JM and Zhao, SG and Xie, WL and Werner, L and Lis, RT and Zhang, ZW and Wei, XX and Lang, JM and Van Allen, EM and Bhatt, RS and Yu, EY and Nelson, PS and Bubley, GJ and Montgomery, RB and Taplin, ME	http://dx.doi.org/10.1158/1078-0432.CCR-20-4616	included	10.1158/1078-0432.CCR-20-4616
Olaparib Efficacy in Patients with Metastatic Castration-resistant Prostate Cancer and BRCA1, BRCA2, or ATM Alterations Identified by Testing Circulating Tumor DNA	2023	CLINICAL CANCER RESEARCH	Matsubara, N and de Bono, J and Olmos, D and Procopio, G and Kawakami, S and Urun, Y and van Alphen, R and Flechon, A and Carducci, MA and Choi, YD and Hotte, SJ and Korbenfeld, E and Kramer, G and Agarwal, N and Chi, KN and Dearden, S and Gresty, C and Kang, JY and Poehlein, C and Harrington, EA and Hussain, M	http://dx.doi.org/10.1158/1078-0432.CCR-21-3577	included	10.1158/1078-0432.CCR-21-3577
Olaparib for the Treatment of Patients With Metastatic Castration-Resistant Prostate Cancer and Alterations in BRCA1 and/or BRCA2 in the PROfound Trial	2024	JOURNAL OF CLINICAL ONCOLOGY	Mateo, J and de Bono, JS and Fizazi, K and Saad, F and Shore, N and Sandhu, S and Chi, KN and Agarwal, N and Olmos, D and Thiery-Vuillemin, A and Ã–zgÃ¼roglu, M and Mehra, N and Matsubara, N and Joung, JY and Padua, C and Korbenfeld, E and Kang, JY and Marshall, H and Lai, ZW and Barnicle, A and Poehlein, C and Lukashchuk, N and Hussain, M	http://dx.doi.org/10.1200/JCO.23.00339	included	10.1200/JCO.23.00339
Association of Molecular Subtypes With Differential Outcome to Apalutamide Treatment in Nonmetastatic Castration-Resistant Prostate Cancer	2021	JAMA ONCOLOGY	Feng, FLY and Thomas, S and Saad, F and Gormley, M and Yu, MK and Ricci, DS and Rooney, B and Brookman-May, S and McCarthy, S and Olmos, D and Chowdhury, S and Hadaschik, B and Liu, Y and Davicioni, E and Smith, MR and Small, EJ	http://dx.doi.org/10.1001/jamaoncol.2021.1463	included	10.1001/jamaoncol.2021.1463
Plasma tumor gene conversions after one cycle abiraterone acetate for metastatic castration-resistant prostate cancer: a biomarker analysis of a multicenter international trial	2021	ANNALS OF ONCOLOGY	Jayaram, A and Wingate, A and Wetterskog, D and Wheeler, G and Sternberg, CN and Jones, R and Berruti, A and Lefresne, F and Lahaye, M and Thomas, S and Gormley, M and Meacham, F and Garg, K and Lim, LP and Merseburger, AS and Tombal, B and Ricci, D and Attard, G	http://dx.doi.org/10.1016/j.annonc.2021.03.196	included	10.1016/j.annonc.2021.03.196
Phase Ia/b, Open-Label, Multicenter Study of AZD4635 (an Adenosine A2A Receptor Antagonist) as Monotherapy or Combined with Durvalumab, in Patients with Solid Tumors	2022	CLINICAL CANCER RESEARCH	Lim, EA and Bendell, JC and Falchook, GS and Bauer, TM and Drake, CG and Choe, JH and George, DJ and Karlix, JL and Ulahannan, S and Sachsenmeier, KF and Russell, DL and Moorthy, G and Sidders, B and Pilling, EA and Chen, HF and Hattersley, MM and Das, M and Kumar, R and Pouliot, GP and Patel, MR	http://dx.doi.org/10.1158/1078-0432.CCR-22-0612	included	10.1158/1078-0432.CCR-22-0612
Transcriptional profiling of primary prostate tumor in metastatic hormonesensitive prostate cancer and association with clinical outcomes: correlative analysis of the E3805 CHAARTED trial	2021	ANNALS OF ONCOLOGY	Hamid, AA and Huang, HC and Wang, and Chen, YH and Feng, F and Den, R and Attard, G and Van Allen, EM and Tran, PT and Spratt, DE and Dittamore, R and Davicioni, E and Liu, G and DiPaola, R and Carducci, MA and Sweeney, CJ	http://dx.doi.org/10.1016/j.annonc.2021.06.003	included	10.1016/j.annonc.2021.06.003
Tumor Genomic Testing for >4,000 Men with Metastatic Castration-resistant Prostate Cancer in the Phase III Trial PROfound (Olaparib)	2022	CLINICAL CANCER RESEARCH	Hussain, M and Corcoran, C and Sibilla, C and Fizazi, K and Saad, F and Shore, N and Sandhu, S and Mateo, J and Olmos, D and Mehra, N and Kolinsky, MP and Roubaud, G and Ã–zgÃ¼roglu, M and Matsubara, N and Gedye, C and Choi, YD and Padua, C and Kohlmann, A and Huisden, R and Elvin, JA and Kang, JY and Adelman, CA and Allen, A and Poehlein, C and de Bono, J	http://dx.doi.org/10.1158/1078-0432.CCR-21-3940	included	10.1158/1078-0432.CCR-21-3940
Niraparib plus abiraterone acetate with prednisone in patients with metastatic castration-resistant prostate cancer and homologous recombination repair gene alterations: second interim analysis of the randomized phase III MAGNITUDE trial	2023	ANNALS OF ONCOLOGY	Chi, KN and Sandhu, S and Smith, MR and Attard, G and Saad, M and Olmos, D and Castro, E and Roubaud, G and Gomes, AJPD and Small, EJ and Rathkopf, DE and Gurney, H and Jung, W and Mason, GE and Dibaj, S and Wu, D and Diorio, B and Urtishak, K and del Corral, A and Francis, P and Kim, W and Efstathiou, E	http://dx.doi.org/10.1016/j.annonc.2023.06.009	included	10.1016/j.annonc.2023.06.009
Atezolizumab with enzalutamide versus enzalutamide alone in metastatic castration-resistant prostate cancer: a randomized phase 3 trial	2022	NATURE MEDICINE	Powles, T and Yuen, KC and Gillessen, S and Kadel, EE and Rathkopf, D and Matsubara, N and Drake, CG and Fizazi, K and Piulats, JM and Wysocki, PJ and Buchschacher, GL and Alekseev, B and Mellado, B and Karaszewska, B and Doss, JF and Rasuo, G and Datye, A and Mariathasan, S and Williams, P and Sweeney, CJ	http://dx.doi.org/10.1038/s41591-021-01600-6	included	10.1038/s41591-021-01600-6
