# Supplementary material for: Omics-Mediated Treatment for Advanced Prostate Cancer: Moving Towards Precision Oncology
Source: Int J Mol Sci. 2025 Aug 2;26(15):7475. doi: 10.3390/ijms26157475 (PMC12347257; doi:10.3390/ijms26157475)
Supplement: Supplementary file 1 [file ijms-26-07475-s001.zip › S3_Included_studies_repurposed_studies.xlsx]

## Sheet: articles
title	journal	authors	url	Included papers for repurposed studies	doi
Transcriptomic analysis of human castration-resistant prostate cancer: Insights into novel therapeutic strategies	COMPUTATIONAL BIOLOGY AND CHEMISTRY	Golla, Ramanjaneyulu and Jaiswal, Sneha and Jayan, Anaswara and Cheemanapalli, Srinivasulu	https://dx.doi.org/10.1016/j.compbiolchem.2025.108459	Included studies	10.1016/j.compbiolchem.2025.108459
Clinical data investigation identifies MARK3 as an oncogenic driver in castration-resistant prostate cancer	BIOCHEMISTRY AND BIOPHYSICS REPORTS	Raut, Rajnikant and Srivastava, Devesh and Nayak, Vinayak and Saini, Taruna and Gupta, Parth and Chakraborty, Amit Kumar and Choudhury, Chumki and Bais, Manish V. and Mishra, Parul and Misra, Ashish	https://dx.doi.org/10.1016/j.bbrep.2025.102003	Included studies	10.1016/j.bbrep.2025.102003
Integrative multi-omics analysis and machine learning refine global histone modification features in prostate cancer	FRONTIERS IN MOLECULAR BIOSCIENCES	He, Xiaofeng and Ge, Qintao and Zhao, Wenyang and Yu, Chao and Bai, Huiming and Wu, Xiaotong and Tao, Jing and Xu, Wenhao and Qiu, Yunhua and Chen, Lei and Yang, Jianfeng	https://dx.doi.org/10.3389/fmolb.2025.1557843	Included studies	10.3389/fmolb.2025.1557843
GSFM: A genome-scale functional module transformation to represent drug efficacy for in silico drug discovery	ACTA PHARMACEUTICA SINICA B	Tian, Saisai and Liao, Xuyang and Cao, Wen and Wu, Xinyi and Chen, Zexi and Lu, Jinyuan and Wang, Qun and Zhang, Jinbo and Chen, Luonan and Zhang, Weidong	https://dx.doi.org/10.1016/j.apsb.2024.08.017	Included studies	10.1016/j.apsb.2024.08.017
Elucidating the role of pyrimidine metabolism in prostate cancer and its therapeutic implications	SCIENTIFIC REPORTS	Huang, Liang and Xie, Yu and Jiang, Shusuan and Liu, Kan and Ming, Zhihao and Shan, Hong	https://dx.doi.org/10.1038/s41598-025-86052-5	Included studies	10.1038/s41598-025-86052-5
Genomic and transcriptomic features of androgen receptor signaling inhibitor resistance in metastatic castration-resistant prostate cancer	JOURNAL OF CLINICAL INVESTIGATION	Zhu, Xiaolin and Farsh, Tatyanah and Vis, Daniel and Yu, Ivan and Li, Haolong and Liu, Tianyi and Sjostrom, Martin and Shrestha, Raunak and Kneppers, Jeroen and Severson, Tesa and Zhang, Meng and Lundberg, Arian and Rodriguez, Thaidy Moreno and Weinstein, Alana S. and Foye, Adam and Mehra, Niven and Aggarwal, Rahul R. and Bergman, Andries M. and Small, Eric J. and Lack, Nathan A. and Zwart, Wilbe…	https://dx.doi.org/10.1172/JCI178604	Included studies	10.1172/JCI178604
Evolocumab in metastatic castration-resistant prostate cancer: study protocol for a single-arm, phase II trial, and initial experience with use of a validated lipid biomarker to direct therapy	THERAPEUTIC ADVANCES IN MEDICAL ONCOLOGY	Mellor, Rhiannon and Ardolino, Luke and Scheinberg, Tahlia and Fitzpatrick, Michael and Lin, Hui-Ming and Bonnitcha, Paul and Sullivan, David and Meikle, Peter J. and Stockler, Martin R. and Moujaber, Tania and Joshua, Anthony and Horvath, Lisa	https://dx.doi.org/10.1177/17588359241307814	Included studies	10.1177/17588359241307814
Integrating transcriptomics and network analysis-based multiplexed drug repurposing to screen drug candidates for M2 macrophage-associated castration-resistant prostate cancer bone metastases	FRONTIERS IN IMMUNOLOGY	Chang, Jinyuan and Jiang, Zhenglong and Ma, Tianyu and Li, Jie and Chen, Jiayang and Ye, Peizhi and Feng, Li	https://dx.doi.org/10.3389/fimmu.2022.989972	Included studies	10.3389/fimmu.2022.989972
Integration of Pan-Cancer Cell Line and Single-Cell Transcriptomic Profiles Enables Inference of Therapeutic Vulnerabilities in Heterogeneous Tumors	CANCER RESEARCH	Zhang, Weijie and Maeser, Danielle and Lee, Adam and Huang, Yingbo and Gruener, Robert F. and Abdelbar, Israa G. and Jena, Sampreeti and Patel, Anand G. and Huang, R. Stephanie	https://dx.doi.org/10.1158/0008-5472.CAN-23-3005	Included studies	10.1158/0008-5472.CAN-23-3005
Identification of Molecular Markers Associated with Prostate Cancer Subtypes: An Integrative Bioinformatics Approach	BIOMOLECULES	Granata, Ilaria and Barboro, Paola	https://dx.doi.org/10.3390/biom14010087	Included studies	10.3390/biom14010087
Abigene, a Prospective, Multicentric Study of Abiraterone Acetate Pharmacogenetics in Metastatic Castration-Resistant Prostate Cancer	PHARMACEUTICS	Ferrero, Jean-Marc and Mahammedi, Hakim and Gravis, Gwenaelle and Roubaud, Guilhem and Beuzeboc, Philippe and Largillier, Remi and Borchiellini, Delphine and Linassier, Claude and Ebran, Nathalie and Pace-Loscos, Tanguy and Etienne-Grimaldi, Marie-Christine and Schiappa, Renaud and Gal, Jocelyn and Milano, Gerard	https://dx.doi.org/10.3390/pharmaceutics15020651	Included studies	10.3390/pharmaceutics15020651
G-protein signaling of oxytocin receptor as a potential target for cabazitaxel-resistant prostate cancer	PNAS NEXUS	Hongo, Hiroshi and Kosaka, Takeo and Takayama, Ken-Ichi and Baba, Yuto and Yasumizu, Yota and Ueda, Koji and Suzuki, Yutaka and Inoue, Satoshi and Beltran, Himisha and Oya, Mototsugu	https://dx.doi.org/10.1093/pnasnexus/pgae002	Included studies	10.1093/pnasnexus/pgae002
Cyclosporin A inhibits prostate cancer growth through suppression of E2F8 transcription factor in a MELK-dependent manner	ONCOLOGY REPORTS	Lee, Da Young and Lee, Sanghoon and Kim, Young Sik and Park, Soonbum and Bae, Sang-Mun and Cho, Eun A. and Park, Eun-Jung and Park, Hyun Ho and Kim, Sang-Yeob and So, Insuk and Chun, Jung Nyeo and Jeon, Ju-Hong	https://dx.doi.org/10.3892/or.2023.8655	Included studies	10.3892/or.2023.8655
PCPro: a clinically accessible, circulating lipid biomarker signature for poor-prognosis metastatic prostate cancer	PROSTATE CANCER AND PROSTATIC DISEASES	Scheinberg, Tahlia and Lin, Hui-Ming and Fitzpatrick, Michael and Azad, Arun A. A. and Bonnitcha, Paul and Davies, Amy and Heller, Gillian and Huynh, Kevin and Mak, Blossom and Mahon, Kate and Sullivan, David and Meikle, Peter J. J. and Horvath, Lisa G. G.	https://dx.doi.org/10.1038/s41391-023-00666-2	Included studies	10.1038/s41391-023-00666-2
Topoisomerase II alpha inhibition can overcome taxane-resistant prostate cancer through DNA repair pathways	SCIENTIFIC REPORTS	Hongo, Hiroshi and Kosaka, Takeo and Suzuki, Yoko and Mikami, Shuji and Fukada, Junichi and Oya, Mototsugu	https://dx.doi.org/10.1038/s41598-021-01697-2	Included studies	10.1038/s41598-021-01697-2
A Unified Transcriptional, Pharmacogenomic, and Gene Dependency Approach to Decipher the Biology, Diagnostic Markers, and Therapeutic Targets Associated with Prostate Cancer Metastasis	CANCERS	Bacolod, Manny D. and Barany, Francis	https://dx.doi.org/10.3390/cancers13205158	Included studies	10.3390/cancers13205158
OncoLoop: A Network-Based Precision Cancer Medicine Framework	CANCER DISCOVERY	Vasciaveo, Alessandro and Arriaga, Juan Martin and de Almeida, Francisca Nunes and Zou, Min and Douglass Jr, Eugene F. and Picech, Florencia and Shibata, Maho and Rodriguez-Calero, Antonio and de Brot, Simone and Mitrofanova, Antonina and Chua, Chee Wai and Karan, Charles and Realubit, Ronald and Pampou, Sergey and Kim, Jaime Y. and Afari, Stephanie N. and Mukhammadov, Timur and Zanella, Luca and…	https://dx.doi.org/10.1158/2159-8290.CD-22-0342	Included studies	10.1158/2159-8290.CD-22-0342
Predicting cancer drug TARGETS-TreAtment Response Generalized Elastic-neT Signatures	NPJ GENOMIC MEDICINE	Rydzewski, Nicholas R. and Peterson, Erik and Lang, Joshua M. and Yu, Menggang and Chang, S. Laura and Sjostrom, Martin and Bakhtiar, Hamza and Song, Gefei and Helzer, Kyle T. and Bootsma, Matthew L. and Chen, William S. and Shrestha, Raunak M. and Zhang, Meng and Quigley, David A. and Aggarwal, Rahul and Small, Eric J. and Wahl, Daniel R. and Feng, Felix Y. and Zhao, Shuang G.	https://dx.doi.org/10.1038/s41525-021-00239-z	Included studies	10.1038/s41525-021-00239-z
Molecular mechanisms, immune cell infiltration, and potential drugs for prostate cancer	CANCER BIOMARKERS	Yan, Yunkun and Mao, Xingning and Zhang, Qingyun and Ye, Yu and Dai, Yan and Bao, Mengying and Zeng, Yanyu and Huang, Rong and Mo, Zengnan	https://dx.doi.org/10.3233/CBM-200939	Included studies	10.3233/CBM-200939
Discovery of a new candidate drug to overcome cabazitaxel-resistant gene signature in castration-resistant prostate cancer by in silico screening	PROSTATE CANCER AND PROSTATIC DISEASES	Hongo, Hiroshi and Kosaka, Takeo and Suzuki, Yoko and Oya, Mototsugu	https://dx.doi.org/10.1038/s41391-021-00426-0	Included studies	10.1038/s41391-021-00426-0
A machine learning framework develops a DNA replication stress model for predicting clinical outcomes and therapeutic vulnerability in primary prostate cancer	JOURNAL OF TRANSLATIONAL MEDICINE	Huang, Rong-Hua and Hong, Ying-Kai and Du, Heng and Ke, Wei-Qi and Lin, Bing-Biao and Li, Ya-Lan	https://dx.doi.org/10.1186/s12967-023-03872-7	Included studies	10.1186/s12967-023-03872-7
Targeting the glucocorticoid receptor signature gene Mono Amine Oxidase-A enhances the efficacy of chemo- and anti-androgen therapy in advanced prostate cancer	ONCOGENE	Puhr, Martin and Eigentler, Andrea and Handle, Florian and Hackl, Hubert and Ploner, Christian and Heidegger, Isabel and Schaefer, Georg and Brandt, Maximilian P. and Hoefer, Julia and Van der Pluijm, Gabri and Klocker, Helmut	https://dx.doi.org/10.1038/s41388-021-01754-0	Included studies	10.1038/s41388-021-01754-0
