# Supplementary material for: Omics-Mediated Treatment for Advanced Prostate Cancer: Moving Towards Precision Oncology
Source: Int J Mol Sci. 2025 Aug 2;26(15):7475. doi: 10.3390/ijms26157475 (PMC12347257; doi:10.3390/ijms26157475)
Supplement: Supplementary file 1 [file ijms-26-07475-s001.zip › S4_Excluded_articles_Approved_intervention_studies_with_reasons.xlsx]

## Sheet: articles
title	year	journal	authors	notes	doi
Role of PSMA PET/CT in imaging and management of prostate cancer	2025	CURRENT OPINION IN ONCOLOGY	El Hoyek, N and Shi, XL and Jenkins, J and Chen, WG	Publication type	10.1097/CCO.0000000000001131
PSMA-based Therapies and Novel Therapies in Advanced Prostate Cancer: The Now and the Future	2025	CURRENT TREATMENT OPTIONS IN ONCOLOGY	Ayzman, A and Pachynski, RK and Reimers, MA	Publication type	10.1007/s11864-025-01317-5
Advances in Current Treatment Paradigms for Metastatic Hormone-Sensitive Prostate Cancer	2025	JOURNAL OF CLINICAL MEDICINE	Smani, S and DuBois, J and Ajjawi, I and Sohoni, N and Choksi, AU and Lokeshwar, SD and Kim, IY and Renzulli, JF II	Publication type	10.3390/jcm14082565
Two Targets, One Mission: Heterobivalent Metal-Based Radiopharmaceuticals for Prostate Cancer Imaging and Therapy	2025	CHEMMEDCHEM	Sobral, MC and Mota, SI and Oliveira, PJ and Urbano, AM and Paulo, A	Publication type	10.1002/cmdc.202500128
Advances in PSMA-Targeted Radionuclide Therapeutics	2025	CURRENT TREATMENT OPTIONS IN ONCOLOGY	Ruder, S and Ricaurte-Fajardo, A and Sun, M and Castellanos, SH and Osborne, JR and Tagawa, ST	Publication type	10.1007/s11864-025-01296-7
Theranostics in Nuclear Medicine	2025	ONKOLOGIE	Langbein, T and Pfestroff, A and Eilsberger, F	Publication type	10.1007/s00761-025-01699-z
Cyclin-Dependent Kinase Inhibition in Prostate Cancer: Past, Present, and Future	2025	CANCERS	Siskin, M and Economides, MP and Wise, DR	Publication type	10.3390/cancers17050774
Stereotactic ablative radiation therapy in metastatic prostate cancer	2024	CURRENT OPINION IN ONCOLOGY	Bazyar, S and Mannuel, H and Tran, PT	Publication type	10.1097/CCO.0000000000001025
Novel breakthroughs in advanced prostate cancer management	2023	EXPERT REVIEW OF ANTICANCER THERAPY	Lilly, E and Sarkis, J and Mahmoud, O and El Gharib, K and Sarkis, P and Nemr, E	Publication type	10.1080/14737140.2023.2195166
Current use of Molecular Mechanisms and Signaling Pathways in Targeted Therapy of Prostate Cancer	2023	CURRENT PHARMACEUTICAL DESIGN	Keyvani, V and Mollazadeh, S and Kheradmand, N and Mahmoudian, RA and Avan, A and Anvari, K	Publication type	10.2174/0113816128265464231021172202
What Plasma Can Tell Us When Tissue Cannot: A Case Report of Genomic Testing in mCRPC and Clinical Response to Treatment With the PARP Inhibitor Rucaparib	2022	FRONTIERS IN ONCOLOGY	Petrylak, DP and Watkins, SP and Loehr, A	Publication type	10.3389/fonc.2022.951348
A Personalized Approach for Oligometastatic Prostate Cancer: Current Understanding and Future Directions	2025	CANCERS	Alerasool, P and Zhou, SS and Miller, E and Anker, J and Tsao, B and Kyprianou, N and Tsao, CK	Publication type	10.3390/cancers17010147
Case report: Exceptional and durable response to Radium-223 and suspension of androgen deprivation therapy in a metastatic castration-resistant prostate cancer patient	2024	FRONTIERS IN ONCOLOGY	Zacchi, F and Carles, J and Gonzalez, M and Maldonado, X and Perez-Lopez, R and Semidey, ME and Mateo, J	Publication type	10.3389/fonc.2024.1331643
Recent advances in the treatment of advanced prostate cancer: maximizing existing therapies while searching for novel solutions	2022	CURRENT OPINION IN ONCOLOGY	Gourdin, T	Publication type	10.1097/CCO.0000000000000822
Germline and Somatic Genomic Testing for Metastatic Prostate Cancer: ASCO Guideline	2025	JOURNAL OF CLINICAL ONCOLOGY	Yu, EY and Rumble, RB and Agarwal, N and Cheng, HH and Eggener, SE and Bitting, RL and Beltran, H and Giri, VN and Spratt, D and Mahal, B and Lu, K and Crispino, T and Trabulsi, EJ	Publication type	10.1200/JCO-24-02608
Strategic Advances in Combination Therapy for Metastatic Castration-Sensitive Prostate Cancer: Current Insights and Future Perspectives	2024	CANCERS	Kwon, WA and Song, YS and Lee, MK	Publication type	10.3390/cancers16183187
Talazoparib for the treatment of prostate cancer	2024	EXPERT OPINION ON PHARMACOTHERAPY	Narang, A and Chehade, C and Ozay, ZI and Nordblad, B and Swami, U and Agarwal, N	Publication type	10.1080/14656566.2024.2397002
Overview of Radiation Therapy in the Management of Localized and Metastatic Prostate Cancer	2024	CURRENT UROLOGY REPORTS	Mattes, MD	Publication type	10.1007/s11934-024-01217-5
Current Systemic Therapy in Men with Metastatic Castration-Sensitive Prostate Cancer	2024	CURRENT ONCOLOGY REPORTS	Grisay, G and Lavaud, P and Fizazi, K	Publication type	10.1007/s11912-024-01509-6
Microfluidics-Based Technologies for the Assessment of Castration-Resistant Prostate Cancer	2024	CELLS	Sassi, A and You, LD	Publication type	10.3390/cells13070575
177Lu-PSMA therapy in metastatic prostate cancer: An updated review of prognostic and predictive biomarkers	2024	CANCER TREATMENT REVIEWS	Giunta, EF and Brighi, N and Gurioli, G and Matteucci, F and Paganelli, G and De Giorgi, U	Publication type	10.1016/j.ctrv.2024.102699
Poly-ADP ribose polymerase inhibitor and androgen receptor signaling inhibitor for all comers for first-line treatment of metastatic castration-resistant prostate cancer: is gene sequencing out?	2023	CURRENT OPINION IN UROLOGY	Higano, CS and Cheng, HH	Publication type	10.1097/MOU.0000000000001114
Role of Olaparib in the Management of Metastatic Castration-Resistant Prostate Cancer: A Japanese Clinician's Perspective	2022	CANCER MANAGEMENT AND RESEARCH	Matsumoto, T and Shiota, M and Blas, L and Eto, M	Publication type	10.2147/CMAR.S326114
Poly(ADP-ribose) polymerase inhibitors in prostate cancer: a cornerstone in precision oncology	2021	PHARMACOGENOMICS	Ziadeh, T and Kourie, HR	Publication type	10.2217/pgs-2021-0119
Research progress on the treatment of advanced prostate cancer with Olaparib	2021	NEOPLASMA	Su, YX and Yu, CF and Xue, P and Li, LL and Xiao, KM and Chu, XL and Zhu, SJ	Publication type	10.4149/neo_2021_210627N856
Combining Novel Hormonal Therapies with a Poly (ADP-Ribose) Polymerase Inhibitor for Metastatic Castration-Resistant Prostate Cancer: Emerging Evidence	2023	CURRENT ONCOLOGY	Yang, J and Xiong, XY and Zheng, WT and Liao, XY and Xu, H and Yang, L and Wei, Q	Publication type	10.3390/curroncol30120751
Pembrolizumab in mCRPC - Combination therapies as breakthrough to success?	2023	CURRENT OPINION IN UROLOGY	Plas, S and Pircher, A and Heidegger, I	Publication type	10.1097/MOU.0000000000001121
Therapeutic biomarkers in metastatic castration-resistant prostate cancer: does the state matter?	2024	CRITICAL REVIEWS IN CLINICAL LABORATORY SCIENCES	Slootbeek, PHJ and Tolmeijer, SH and Mehra, N and Schalken, JA	Publication type	10.1080/10408363.2023.2266482
Wnt Signaling and Therapeutic Resistance in Castration-Resistant Prostate Cancer	2023	CURRENT PHARMACOLOGY REPORTS	Kishore, C and Zi, XL	Publication type	10.1007/s40495-023-00333-z
New Drug Approvals in Prostate Cancer and Their Effect on the Treatment Landscape	2023	CLINICAL ADVANCES IN HEMATOLOGY & ONCOLOGY	Jani, C and Abdallah, N and Chrysafi, P and Mouchati, C and Herchenhorn, D and McKay, RR	Publication type	PMID: 37530638
Intensification Approaches and Treatment Sequencing in Metastatic Castration-resistant Prostate Cancer: A Systematic Review	2025	EUROPEAN UROLOGY	Francini, E and Agarwal, N and Castro, E and Cheng, HH and Chi, KN and Clarke, N and Mateo, J and Rathkopf, D and Saad, F and Tombal, B	Publication type	10.1016/j.eururo.2024.09.008
177Lu-PSMA-617 in Metastatic Castration-Resistant Prostate Cancer: A Review of the Evidence and Implications for Canadian Clinical Practice	2024	CURRENT ONCOLOGY	Chi, KN and Yip, SM and Bauman, G and Probst, S and Emmenegger, U and Kollmannsberger, CK and Martineau, P and Niazi, T and Pouliot, F and Rendon, R and Hotte, SJ and Laidley, DT and Saad, F	Publication type	10.3390/curroncol31030106
DNA Damage Repair Pathways in Prostate Cancer: A Narrative Review of Molecular Mechanisms, Emerging Biomarkers and Therapeutic Targets in Precision Oncology	2023	INTERNATIONAL JOURNAL OF MOLECULAR SCIENCES	Grypari, IM and Tzelepi, V and Gyftopoulos, K	Publication type	10.3390/ijms241411418
Lutetium Lu 177 vipivotide tetraxetan for prostate cancer	2023	DRUGS OF TODAY	Liu, X and Fang, GC and Lu, H and Shi, ZD and Chen, ZS and Han, CH	Publication type	10.1358/dot.2023.59.1.3476574
Reirradiation Options for Previously Irradiated Prostate cancer (RO-PIP): Feasibility study investigating toxicity outcomes following reirradiation with stereotactic body radiotherapy (SBRT) versus high-dose-rate brachytherapy (HDR-BT)	2022	BMJ OPEN	Zhong, J and Brown, S and Serra, M and Shuttleworth, P and Bownes, P and Thompson, C and Reed, R and Reeves, K and Dubec, M and McHugh, D and Eccles, C and Chuter, R and Tsang, YM and Taylor, NJ and West, C and Buckley, D and Scarsbrook, A and Choudhury, A and Hoskin, P and Henry, A	Publication type	10.1136/bmjopen-2022-068580
Overcoming Obstacles in Liquid Biopsy Developments for Prostate Cancer	2022	ONCOTARGETS AND THERAPY	Jang, A and Rauterkus, GP and Vaishampayan, UN and Barata, PC	Publication type	10.2147/OTT.S285758
Current status and future perspectives of the managements of metastatic hormone-sensitive prostate cancer	2023	WORLD JOURNAL OF UROLOGY	Matsumura, N and Fujita, K and Nishimoto, M and Minami, T and Tahara, H and Yoshimura, K and Uemura, H	Publication type	10.1007/s00345-022-04134-9
Considerations on the identification and management of metastatic prostate cancer patients with DNA repair gene alterations in the Canadian context	2022	CUAJ-CANADIAN UROLOGICAL ASSOCIATION JOURNAL	Kolinsky, MP and Niederhoffer, KY and Kwan, EM and Hotte, SJ and Hamilou, Z and Yip, SM and Chi, KN and Wyatt, AW and Saad, F	Publication type	10.5489/cuaj.7621
The Current Therapeutic Landscape for Metastatic Prostate Cancer	2024	PHARMACEUTICALS	Bernal, A and Bechler, AJ and Mohan, K and Rizzino, A and Mathew, G	Publication type	10.3390/ph17030351
Olaparib and rucaparib for the treatment of DNA repair-deficient metastatic castration-resistant prostate cancer	2021	EXPERT OPINION ON PHARMACOTHERAPY	Maughan, BL and Antonarakis, ES	Publication type	10.1080/14656566.2021.1912015
De Novo Metastatic Prostate Cancer: Are We Moving toward a Personalized Treatment?	2023	CANCERS	Piombino, C and Oltrecolli, M and Tonni, E and Pirola, M and Matranga, R and Baldessari, C and Pipitone, S and Dominici, M and Sabbatini, R and Vitale, MG	Publication type	10.3390/cancers15204945
Potential of Personalized Dendritic Cell-Based Immunohybridoma Vaccines to Treat Prostate Cancer	2023	LIFE-BASEL	Hawlina, S and Zorec, R and Chowdhury, HH	Publication type	10.3390/life13071498
Targeted Approaches in Metastatic Castration-Resistant Prostate Cancer: Which Data?	2022	CANCERS	Mosillo, C and Calandrella, ML and Caserta, C and Macrini, S and Guida, A and Sirgiovanni, G and Bracarda, S	Publication type	10.3390/cancers14174189
Theragnostics in prostate cancer	2021	QUARTERLY JOURNAL OF NUCLEAR MEDICINE AND MOLECULAR IMAGING	Farolfi, A and Mei, R and Ali, S and Castellucci, P	Publication type	10.23736/S1824-4785.21.03419-1
Current androgen receptor antagonists under investigation for resistant prostate cancer	2022	EXPERT REVIEW OF ANTICANCER THERAPY	Nigro, MC and Mollica, V and Marchetti, A and Cheng, M and Rosellini, M and Montironi, R and Cheng, L and Massari, F	Publication type	10.1080/14737140.2022.2020651
Integration of Liquid Biopsies in Clinical Management of Metastatic Prostate Cancer	2022	CURRENT ONCOLOGY REPORTS	Tulpule, V and Morrison, GJ and Falcone, M and Quinn, DI and Goldkorn, A	Publication type	10.1007/s11912-022-01278-0
Determinants of outcome following PSMA-based radioligand therapy and mechanisms of resistance in patients with metastatic castration-resistant prostate cancer	2023	THERAPEUTIC ADVANCES IN MEDICAL ONCOLOGY	Kostos, L and Buteau, JP and Hofman, MS and Azad, AA	Publication type	10.1177/17588359231179309
Management of Advanced Prostate Cancer in the Precision Oncology Era	2023	CANCERS	Gillette, CM and Yette, GA and Cramer, SD and Graham, LS	Publication type	10.3390/cancers15092552
French AFU Cancer Committee Guidelines-Update 2022-2024: prostate cancer-Management of metastatic disease and castration resistance	2022	PROGRES EN UROLOGIE	Ploussard, G and Roubaud, G and Barret, E and Beauval, JB and Brureau, L and CrÃ©hange, G and Dariane, C and Fiard, G and Fromont, G and GauthÃ©, M and Renard-Penna, R and Rozet, F and Ruffion, A and Sargos, P and Mathieu, R and RouprÃªt, M	Publication type	10.1016/j.purol.2022.07.147
Prostate-Specific Membrane Antigen-Targeted Theranostics: Past, Present, and Future Approaches	2022	CLINICAL ADVANCES IN HEMATOLOGY & ONCOLOGY	Hawkey, NM and Sartor, AO and Morris, MJ and Armstrong, AJ	Publication type	PMID: 35389387
PSMA-targeted radiotheranostics in modern nuclear medicine: then, now, and what of the future?	2024	THERANOSTICS	Sallam, M and Nguyen, NT and Sainsbury, F and Kimizuka, N and Muyldermans, S and Benesova-SchÃ¤fer, M	Publication type	10.7150/thno.92612
Metastatic Castration-Resistant Prostate Cancer: Insights on Current Therapy and Promising Experimental Drugs	2023	RESEARCH AND REPORTS IN UROLOGY	Ferretti, S and Mercinelli, C and Marandino, L and Litterio, G and Marchioni, M and Schips, L	Publication type	10.2147/RRU.S385257Researchand
Androgen receptor genomic alterations and treatment resistance in metastatic prostate cancer	2022	PROSTATE	Kwan, EM and Wyatt, AW	Publication type	10.1002/pros.24356
Refining Immuno-Oncology Approaches in Metastatic Prostate Cancer: Transcending Current Limitations	2021	CURRENT TREATMENT OPTIONS IN ONCOLOGY	Wong, RL and Yu, EY	Publication type	10.1007/s11864-020-00808-x
PARP inhibitors for metastatic castration-resistant prostate cancer: Biological rationale and current evidence	2022	CANCER TREATMENT REVIEWS	Bienkowski, M and Tomasik, B and Braun, M and Jassem, J	Publication type	10.1016/j.ctrv.2022.102359
Overcoming Drug Resistance in Advanced Prostate Cancer by Drug Repurposing	2022	MEDICAL SCIENCES	Bahmad, HF and Demus, T and Moubarak, MM and Daher, D and Moreno, JCA and Polit, F and Lopez, O and Merhe, A and Abou-Kheir, W and Nieder, AM and Poppiti, R and Omarzai, Y	Publication type	10.3390/medsci10010015
Clinical Utility of Olaparib in the Treatment of Metastatic Castration-Resistant Prostate Cancer: A Review of Current Evidence and Patient Selection	2021	ONCOTARGETS AND THERAPY	LeVee, A and Lin, CY and Posadas, E and Figlin, R and Bhowmick, NA and Di Vizio, D and Ellis, L and Rosser, CJ and Freeman, MR and Theodorescu, D and Freedland, SJ and Gong, J	Publication type	10.2147/OTT.S315170
Biological determinants of PSMA expression, regulation and heterogeneity in prostate cancer	2025	NATURE REVIEWS UROLOGY	Bakht, MK and Beltran, H	Publication type	10.1038/s41585-024-00900-z
Lutetium-177 PSMA for the treatment of metastatic castrate resistant prostate cancer: a systematic review	2023	EXPERT REVIEW OF ANTICANCER THERAPY	Patell, K and Kurian, M and Garcia, JA and Mendiratta, P and Barata, PC and Jia, AY and Spratt, DE and Brown, JR	Publication type	10.1080/14737140.2023.2213892
Mismatch repair deficiency and clinical implications in prostate cancer	2022	PROSTATE	Graham, LS and Schweizer, MT	Publication type	10.1002/pros.24343
Genomic Profiling of Prostate Cancer: An Updated Review	2021	WORLD JOURNAL OF MENS HEALTH	Hatano, K and Nonomura, N	Publication type	10.5534/wjmh.210072
Future directions for precision oncology in prostate cancer	2022	PROSTATE	Mizuno, K and Beltran, H	Publication type	10.1002/pros.24354
Genomic Testing in Patients with Metastatic Castration-resistant Prostate Cancer: A Pragmatic Guide for Clinicians	2021	EUROPEAN UROLOGY	Merseburger, AS and Waldron, N and Ribal, MJ and Heidenreich, A and Perner, S and Fizazi, K and Sternberg, CN and Mateo, J and Wirth, MP and Castro, E and Olmos, D and Petrylak, DP and Chowdhury, S	Publication type	10.1016/j.eururo.2020.12.039
The future of PSMA PET and WB MRI as next-generation imaging tools in prostate cancer	2022	NATURE REVIEWS UROLOGY	Wang, YS and Galante, JR and Haroon, A and Wan, S and Afaq, A and Payne, H and Bomanji, J and Adeleke, S and Kasivisvanathan, V	Publication type	10.1038/s41585-022-00618-w
Immune Checkpoint Inhibitors in Advanced Prostate Cancer: Current Data and Future Perspectives	2022	CANCERS	Rebuzzi, SE and Rescigno, P and Catalano, F and Mollica, V and Vogl, UM and Marandino, L and Massari, F and Mestre, RP and Zanardi, E and Signori, A and Buti, S and Bauckneht, M and Gillessen, S and Banna, GL and Fornarini, G	Publication type	10.3390/cancers14051245
Prostate Cancer Progression: as a Matter of Fats	2021	FRONTIERS IN ONCOLOGY	Scaglia, N and Frontini-LÃ³pez, YR and Zadra, G	Publication type	10.3389/fonc.2021.719865
Cabozantinib for the treatment of solid tumors: a systematic review	2022	THERAPEUTIC ADVANCES IN MEDICAL ONCOLOGY	Maroto, P and Porta, C and Capdevila, J and Apolo, AB and Viteri, S and Rodriguez-Antona, C and Martin, L and Castellano, D	Publication type	10.1177/17588359221107112
PSMA Theranostics: Current Landscape and Future Outlook	2021	CANCERS	Zhang, HB and Koumna, S and Pouliot, F and Beauregard, JM and Kolinsky, M	Publication type	10.3390/cancers13164023
Status of PSMA-targeted radioligand therapy in prostate cancer: current data and future trials	2023	THERAPEUTIC ADVANCES IN MEDICAL ONCOLOGY	Jang, A and Kendi, AT and Sartor, O	Publication type	10.1177/17588359231157632
Prostate cancer immunotherapy: a review of recent advancements with novel treatment methods and efficacy	2022	AMERICAN JOURNAL OF CLINICAL AND EXPERIMENTAL UROLOGY	Wang, I and Song, LK and Wang, BY and Kalebasty, AR and Uchio, E and Zi, XL	Publication type	PMID: 36051616
Repurposing non-oncology small-molecule drugs to improve cancer therapy: Current situation and future directions	2022	ACTA PHARMACEUTICA SINICA B	Fu, LL and Jin, WK and Zhang, JH and Zhu, LJ and Lu, J and Zhen, YQ and Zhang, L and Ouyang, L and Liu, B and Yu, HY	Publication type	10.1016/j.apsb.2021.09.006
BRCA Mutations in Ovarian and Prostate Cancer: Bench to Bedside	2022	CANCERS	Boussios, S and Rassy, E and Moschetta, M and Ghose, A and Adeleke, S and Sanchez, E and Sheriff, M and Chargari, C and Pavlidis, N	Publication type	10.3390/cancers14163888
Differential responses to taxanes and PARP inhibitors in ATM- versus BRCA2-mutated metastatic castrate-resistant prostate cancer	2023	PROSTATE	Su, CT and Nizialek, E and Berchuck, JE and Vlachostergios, PJ and Ashkar, R and Sokolova, A and Barata, PC and Aggarwal, RR and McKay, RR and Agarwal, N and McClure, HM and Nafissi, N and Bryce, AH and Sartor, O and Sayegh, N and Cheng, HH and Adra, N and Sternberg, CN and Taplin, ME and Cieslik, M and Alva, AS and Antonarakis, ES	Publication type	10.1002/pros.24454
Targeting the tumour cell surface in advanced prostate cancer	2025	NATURE REVIEWS UROLOGY	Boixareu, C and Taha, T and Venkadakrishnan, VB and de Bono, J and Beltran, H	Publication type	10.1038/s41585-025-01014-w
A pathologist's primer on implementing new standard-of-care molecular biomarker testing for precision prostate cancer management	2025	AMERICAN JOURNAL OF CLINICAL PATHOLOGY	Smith, SC and Melson, JW and Quillin, JM and Hiemenz, MC and Tomlins, SA and Wobker, SE	Publication type	10.1093/ajcp/aqae186
Determining magnitude of benefit from poly(ADP-ribose) polymerase inhibitors in prostate cancer	2023	FUTURE ONCOLOGY	Akbiyik, I and ÃœrÃ¼n, Y	Publication type	10.2217/fon-2023-0550
The Role of Histology-Agnostic Drugs in the Treatment of Metastatic Castration-Resistant Prostate Cancer	2022	INTERNATIONAL JOURNAL OF MOLECULAR SCIENCES	Iannantuono, GM and Torino, F and Rosenfeld, R and Guerriero, S and Carlucci, M and Sganga, S and Capotondi, B and Riondino, S and Roselli, M	Publication type	10.3390/ijms23158535
Emerging Biomarker-Guided Therapies in Prostate Cancer	2022	CURRENT ONCOLOGY	Deluce, JE and Cardenas, L and Lalani, AK and Vareki, SM and Fernandes, R	Publication type	10.3390/curroncol29070400
PARP Inhibitors in Metastatic Castration-Resistant Prostate Cancer: Unraveling the Therapeutic Landscape	2024	LIFE-BASEL	Al-Akhras, A and Chehade, CH and Narang, A and Swami, U	Publication type	10.3390/life14020198
Prevalence of mutations in DNA repair genes in Russian patients with metastatic castration-resistant prostate cancer	2022	ONKOUROLOGIYA	Mailyan, OA and Kalpinskiy, AS and Reshetov, IV and Anzhiganova, YV and Nyushko, KM and Golovashchenko, MP and Kokin, SP and Stakanov, VA and Alekseev, BY	foreign language	10.17650/1726-9776-2022-18-3-60-66
Prospective Evaluation of Clinical Outcomes Using a Multiplex Liquid Biopsy Targeting Diverse Resistance Mechanisms in Metastatic Prostate Cancer	2021	JOURNAL OF CLINICAL ONCOLOGY	Sperger, JM and Emamekhoo, H and McKay, RR and Stahlfeld, CN and Singh, A and Chen, XYE and Kwak, L and Gilsdorf, CS and Wolfe, SK and Wei, XX and Silver, R and Zhang, ZW and Morris, MJ and Bubley, G and Feng, FY and Scher, HI and Rathkopf, D and Dehm, SM and Choueiri, TK and Halabi, S and Armstrong, AJ and Wyatt, AW and Taplin, ME and Zhao, SG and Lang, JM	Irrelevant study outcome	10.1200/JCO.21.00169
Circulating tumor DNA-guided treatment decision in metastatic castration-resistant prostate cancer patients: a cost-effectiveness analysis	2024	THERAPEUTIC ADVANCES IN MEDICAL ONCOLOGY	Op't Hoog, CJP and Bosman, SJE and Boerrigter, E and Mehra, N and van Oort, IM and van Erp, NP and Kievit, W	Irrelevant study outcome	10.1177/17588359241305084
Side effect management algorithms for niraparib/abiraterone acetate in prostate cancer	2024	CANADIAN JOURNAL OF UROLOGY	Lattouf, JB and Ko, JJ and Davis, MK and Constance, C and Gotto, GT	Irrelevant study outcome	PMID: 39462528
A panel-based mutational signature of homologous recombination deficiency associates with response to PARP inhibition in metastatic castration-resistant prostate cancer	2024	PROSTATE	Boiarsky, D and Tewari, AK and Gulhan, DC and Bakouny, Z and Ananda, G and Savignano, H and Lakshminarayanan, G and McClure, HM and Silver, R and Choueiri, TK and Taplin, ME and Park, PJ and Berchuck, JE	Irrelevant study outcome	10.1002/pros.24788
Testing BRCA 1-2 Mutations in Metastatic Prostate Cancer: Results of a Survey of the Italian Association of Medical Oncology	2025	CLINICAL GENITOURINARY CANCER	Saporita, I and Calabrese, M and Poletto, S and Turco, F and Di Stefano, RF and Caffo, O and Russo, A and De Giorgi, U and Tucci, M and Di Maio, M and Cinieri, S and Buttigliero, C	Irrelevant study outcome	10.1016/j.clgc.2024.102255
Influencing Best Practices for Genomic and Germline Testing in Urology	2023	UROLOGY PRACTICE	Shore, N and Scott, TA and Srivastava, A and Grove, R and Thompson, A and Tierno, MB and Haberberger, J	Irrelevant study outcome	10.1097/UPJ.0000000000000454
Detection of BRCA1, and BRCA2 Alterations in Matched Tumor Tissue and Circulating Cell-Free DNA in Patients with Prostate Cancer in a Real-World Setting	2022	BIOMEDICINES	McFarland, TR and Thomas, VM and Nussenzveig, R and Gebrael, G and Sayegh, N and Tripathi, N and Sahu, KK and Goel, D and Maughan, BL and Sirohi, D and Agarwal, N and Swami, U	Irrelevant study outcome	10.3390/biomedicines10123170
Characterizing Prostate-Specific Antigen Levels at Death in Patients with Metastatic Castration-Resistant Prostate Cancer: Are We Underutilizing Imaging?	2021	CLINICAL GENITOURINARY CANCER	Bikkasani, K and Qin, Q and Zhong, XB and Lin, J and Galsky, MD and Oh, WK and Tsao, CK	Irrelevant study outcome	10.1016/j.clgc.2021.04.003
Cortisol as Biomarker for CYP17-Inhibition is Associated with Therapy Outcome of Abiraterone Acetate	2023	PHARMACEUTICAL RESEARCH	Bruin, MAC and Ali, MIM and van Nuland, M and Jacobs, BAW and Lucas, L and Dezentje, VO and de Feijter, JM and Rosing, H and Bergman, AM and Beijnen, JH and Huitema, ADR	Irrelevant study outcome	10.1007/s11095-023-03615-9
Development of a Visually Calculated SUVmean (HIT Score) on Screening PSMA PET/CT to Predict Treatment Response to 177Lu-PSMA Therapy: Comparison with Quantitative SUV mean and Patient Outcomes	2024	JOURNAL OF NUCLEAR MEDICINE	Swiha, M and Papa, N and Sabahi, Z and Ayati, N and John, N and Pathmanandavel, S and Crumbaker, M and Li, SRT and Agrawal, S and Ayers, M and Hickey, A and Sharma, S and Nguyen, A and Emmett, L	Irrelevant study outcome	10.2967/jnumed.123.267014
Clinical and pathological features associated with circulating tumor DNA content in real-world patients with metastatic prostate cancer	2022	PROSTATE	Antonarakis, ES and Tierno, M and Fisher, V and Tukachinsky, H and Alexander, S and Hamdani, O and Hiemenz, MC and Huang, RSP and Oxnard, GR and Graf, RP	Irrelevant study outcome	10.1002/pros.24331
Baseline Circulating Tumor Cell Count as a Prognostic Marker of PSA Response and Disease Progression in Metastatic Castrate-Sensitive Prostate Cancer (SWOG S1216)	2021	CLINICAL CANCER RESEARCH	Goldkorn, A and Tangen, C and Plets, M and Morrison, GJ and Cunha, A and Xu, T and Pinski, JK and Ingles, SA and Triche, T and Harzstark, AL and Kohli, M and MacVicar, GR and Vaena, DA and Crispino, AW and McConkey, DJ and Lara, PN and Hussain, MHA and Quinn, DI and Vogelzang, NJ and Thompson, IM and Agarwal, N	Irrelevant study outcome	10.1158/1078-0432.CCR-20-3587
Cross-reactivity to glutamate carboxypeptidase III causes undesired salivary gland and kidney uptake of PSMA-targeted small-molecule radionuclide therapeutics	2023	EUROPEAN JOURNAL OF NUCLEAR MEDICINE AND MOLECULAR IMAGING	Lucaroni, L and Georgiev, T and Prodi, E and Puglioli, S and Pellegrino, C and Favalli, N and Prati, L and Manz, MG and Cazzamalli, S and Neri, D and Oehler, S and Bassi, G	Irrelevant study outcome	10.1007/s00259-022-05982-8
Surgery with or Without Darolutamide in High-risk and/or Locally Advanced Prostate Cancer: The SUGAR (CCAFU-PR2) Phase 2 Trial Rationale and Protocol	2024	EUROPEAN UROLOGY ONCOLOGY	Calleris, G and Filleron, T and Kesch, C and Roubaud, G and PradÃ¨re, B and Cabarrou, B and Malavaud, B and Roupret, M and Mourey, L and Ploussard, G	Irrelevant study outcome	10.1016/j.euo.2023.09.020
Modeling the synergistic properties of drugs in hormonal treatment for prostate cancer	2021	JOURNAL OF THEORETICAL BIOLOGY	Reckell, T and Nguyen, K and Phan, T and Crook, S and Kostelich, EJ and Kuang, Y	Irrelevant study outcome	10.1016/j.jtbi.2020.110570
Real-world comparison of Docetaxel versus new hormonal agents in combination with androgen-deprivation therapy in metastatic hormone-sensitive prostate cancer descrying PSA Nadir â‰¤ 0.05 ng/ml as marker for treatment response	2023	WORLD JOURNAL OF UROLOGY	Kafka, M and Burtscher, T and Fritz, J and Schmitz, M and Bektic, J and Ladurner, M and Horninger, W and Heidegger, I	study design	10.1007/s00345-022-04189-8
Complete remission following pembrolizumab in a man with mCRPC with both microsatellite instability and BRCA2 mutation	2024	ONCOLOGIST	Moore, C and Naraine, I and Zhang, T	Study design	10.1093/oncolo/oyae156
Genomic biomarkers of survival in patients with metastatic hormone-sensitive prostate cancer undergoing intensified androgen deprivation therapy	2025	PROSTATE CANCER AND PROSTATIC DISEASES	Gebrael, G and Sayegh, N and Chehade, CH and Jo, Y and Narang, A and Chigarira, B and Tripathi, N and Srivastava, A and Tandar, C and Williams, JF and Garg, D and Ji, RC and Maughan, BL and Swami, U and Agarwal, N	Study design	10.1038/s41391-025-00936-1
Combined microfluidic enrichment and staining workflow for single-cell analysis of circulating tumor cells in metastatic prostate cancer patients	2024	SCIENTIFIC REPORTS	Loppke, C and Jorgensen, AM and Sand, NT and Klitgaard, RB and Daugaard, G and Agerbaek, MO	Study design	10.1038/s41598-024-68336-4
225Actinium-labeled prostate-specific membrane antigen targeting peptide induces complete response in a metastatic prostate cancer patient	2021	ACTA RADIOLOGICA OPEN	Aras, O and Harmsen, S and Ting, R and Sayman, HB	Study design	10.1177/20584601211022509
Multicentric 68Ga-PSMA PET radiomics for treatment response assessment of 177Lu-PSMA-617 radioligand therapy in patients with metastatic castration-resistant prostate cancer	2023	FRONTIERS IN NUCLEAR MEDICINE	Gutsche, R and GÃ¼lmÃ¼s, G and Mottaghy, FM and GÃ¤rtner, F and Essler, M and von Mallek, D and Ahmadzadehfar, H and Lohmann, P and Heinzel, A	Study design	10.3389/fnume.2023.1234853
Real-world prevalence of homologous recombination repair mutations in advanced prostate cancer: an analysis of two clinico-genomic databases	2024	PROSTATE CANCER AND PROSTATIC DISEASES	Shui, IM and Burcu, M and Shao, CX and Chen, C and Liao, CY and Jiang, S and Cristescu, R and Parikh, RB	Study design	10.1038/s41391-023-00764-1
Polygodial, a Sesquiterpene Dialdehyde, Activates Apoptotic Signaling in Castration-Resistant Prostate Cancer Cell Lines by Inducing Oxidative Stress	2022	CANCERS	Venkatesan, R and Hussein, MA and Moses, L and Liu, JS and Khetani, SR and Kornienko, A and Munirathinam, G	Study design	10.3390/cancers14215260
Comparative proteome analysis identified CD44 as a possible serum marker for docetaxel resistance in castration-resistant prostate cancer	2022	JOURNAL OF CELLULAR AND MOLECULAR MEDICINE	Keresztes, D and Csizmarik, A and Nagy, N and MÃ³dos, O and Fazekas, T and Bracht, T and Sitek, B and Witzke, K and Puhr, M and Sevcenco, S and Kramer, G and Shariat, S and KÃ¼ronya, Z and TakÃ¡cs, L and Tornyi, I and LÃ¡zÃ¡r, J and Hadaschik, B and LÃ¡szik, A and Szucs, M and NyirÃ¡dy, P and Szarvas, T	Study design	10.1111/jcmm.17141
Transcriptome Profiling of Circulating Tumor Cells to Predict Clinical Outcomes in Metastatic Castration-Resistant Prostate Cancer	2023	INTERNATIONAL JOURNAL OF MOLECULAR SCIENCES	Groen, L and Kloots, I and Englert, D and Seto, K and Estafanos, L and Smith, P and Verhaegh, GW and Mehra, N and Schalken, JA	Study design	10.3390/ijms24109002
Pilot Study: PARP1 Imaging in Advanced Prostate Cancer	2022	MOLECULAR IMAGING AND BIOLOGY	Dehdashti, F and Reimers, MA and Shoghi, KI and Chen, DL and Luo, JQ and Rogers, B and Pachynski, RK and Sreekumar, S and Weimholt, C and Zhou, D	Study design	10.1007/s11307-022-01746-w
Actionable Genomic Alterations in Prostate Cancer Among Black and White United States Veterans	2023	ONCOLOGIST	Valle, LF and Nickols, NG and Hausler, R and Alba, PR and Anglin-Foote, T and Perez, C and Yamoah, K and Rose, BS and Kelley, MJ and DuVall, SL and Garraway, IP and Maxwell, KN and Lynch, JA	Study design	10.1093/oncolo/oyad042
Topoisomerase II alpha inhibition can overcome taxane-resistant prostate cancer through DNA repair pathways	2021	SCIENTIFIC REPORTS	Hongo, H and Kosaka, T and Suzuki, Y and Mikami, S and Fukada, J and Oya, M	Study design	10.1038/s41598-021-01697-2
Inhibition of Mps1 kinase enhances taxanes efficacy in castration resistant prostate cancer	2022	CELL DEATH & DISEASE	Sarwar, S and Morozov, VM and Purayil, H and Daaka, Y and Ishov, AM	Study design	10.1038/s41419-022-05312-8
Trends and Disparities in Next-Generation Sequencing in Metastatic Prostate and Urothelial Cancers	2024	JAMA NETWORK OPEN	Chehade, CH and Jo, Y and Gebrael, G and Tripathi, N and Sayegh, N and Chigarira, B and Thomas, VM and Fortuna, GG and Narang, A and Campbell, P and Gupta, S and Maughan, BL and Roy, S and Agarwal, N and Swami, U	Study design	10.1001/jamanetworkopen.2024.23186
Olaparib in Patients With Metastatic Prostate Cancer With BRCA1/2 Mutation: Results From the TAPUR Study	2023	JCO PRECISION ONCOLOGY	Yang, ES and Halabi, S and Rothe, M and Garrett-Mayer, E and Mangat, PK and Pisick, E and Dib, E and Burgess, EF and Zakem, M and Rohatgi, N and Bilen, MA and O'Lone, R and Grantham, GN and Schilsky, RL	Study design	10.1200/PO.22.00505
PXR Modulates the Prostate Cancer Cell Response to Afatinib by Regulating the Expression of the Monocarboxylate Transporter SLC16A1	2021	CANCERS	Matheux, A and Gassiot, M and Fromont, G and Leenhardt, F and Boulahtouf, A and Fabbrizio, E and Marchive, C and Garcin, A and Agherbi, H and CombÃ¨s, E and Evrard, A and HouÃ©dÃ©, N and Balaguer, P and Gongora, C and Mbatchi, LC and Pourquier, P	Study design	10.3390/cancers13143635
Study protocol and preliminary results from a mono-centric cohort within a trial testing stereotactic body radiotherapy and abiraterone (ARTO-NCT03449719)	2022	RADIOLOGIA MEDICA	Francolini, G and Detti, B and Di Cataldo, V and Garlatti, P and Aquilano, M and Allegra, A and Lucidi, S and Cerbai, C and Ciccone, LP and Salvestrini, V and Stocchi, G and Guerrieri, B and Visani, L and Loi, M and Desideri, I and Mangoni, M and Meattini, I and Livi, L	Study design	10.1007/s11547-022-01511-7
Circulating Cell-Free DNA as Biomarker of Taxane Resistance in Metastatic Castration-Resistant Prostate Cancer	2021	CANCERS	Francini, E and Ou, FS and Rhoades, J and Wolfe, EG and O'Connor, EP and Ha, G and Gydush, G and Kelleher, KM and Bhatt, RS and Balk, SP and Sweeney, CJ and Adalsteinsson, VA and Taplin, ME and Choudhury, AD	Study design	10.3390/cancers13164055
A Molecular Docking Study of Human STEAP2 for the Discovery of New Potential Anti-Prostate Cancer Chemotherapeutic Candidates	2022	FRONTIERS IN BIOINFORMATICS	Ongaba, T and Ndekezi, C and Nakiddu, N	Study design	10.3389/fbinf.2022.869375
Cost-effectiveness analysis of 7 treatments in metastatic hormone-sensitive prostate cancer: a public-payer perspective	2023	JNCI-JOURNAL OF THE NATIONAL CANCER INSTITUTE	Yoo, M and Nelson, RE and Haaland, B and Dougherty, M and Cutshall, ZA and Kohli, R and Beckstead, R and Kohli, M	Study design	10.1093/jnci/djad135
IGFBP3 promotes resistance to Olaparib via modulating EGFR signaling in advanced prostate cancer	2024	ISCIENCE	Leslie, AR and Ning, S and Armstrong, CM and D'Abronzo, LS and Sharifi, M and Schaaf, ZA and Lou, W and Liu, CF and Evans, CP and Lombard, AP and Gao, AC	study design	10.1016/j.isci.2024.108984
Dual inhibition of ATR and DNA-PKcs radiosensitizes ATM-mutant prostate cancer	2025	ONCOGENE	Hofstad, M and Woods, A and Parra, K and Sychev, ZE and Mazzagatti, A and Huo, XF and Yu, L and Gilbreath, C and Chen, WM and Davis, AJ and Ly, P and Drake, JM and Kittler, R	Study population	10.1038/s41388-025-03343-x
EphB4-ephrin-B2 are targets in castration resistant prostate cancer	2025	BRITISH JOURNAL OF CANCER	Li, GX and Ma, BY and Zhang, SB and Liu, R and Siddiqi, IN and Sali, A and El-Khoueiry, A and Gross, M and Salhia, B and Sadeghi, S and Gill, PS	Study population	10.1038/s41416-025-02942-5
The Homeobox Transcription Factor NKX3.1 Displays an Oncogenic Role in Castration-Resistant Prostate Cancer Cells	2025	CANCERS	Budreika, A and Phoenix, JT and Kostlan, RJ and Deegan, CD and Ferrari, MG and Young, KS and Fanning, SW and Kregel, S	Study population	10.3390/cancers17020306
Genomic and transcriptomic features of androgen receptor signaling inhibitor resistance in metastatic castration-resistant prostate cancer	2024	JOURNAL OF CLINICAL INVESTIGATION	Zhu, XL and Farsh, T and Vis, D and Yu, IV and Li, HL and Liu, TY and SjÃ¶strÃ¶m, M and Shrestha, R and Kneppers, J and Severson, T and Zhang, M and Lundberg, A and Rodriguez, TM and Weinstein, AS and Foye, A and Mehra, N and Aggarwal, RR and Bergman, AM and Small, EJ and Lack, NA and Zwart, W and Quigley, DA and Heijden, MSV and Feng, FY	Study population	10.1172/JCI178604
Microsatellite Instability-High and High Tumor Mutation Burden Frequencies in Urologic Malignancies Off-Label for Immune Checkpoint Inhibitors in Japan: A Retrospective Single-Institutional Cohort	2024	CUREUS JOURNAL OF MEDICAL SCIENCE	Yaegashi, H and Izumi, K and Makino, T and Naito, R and Iwamoto, H and Kawaguchi, S and Shigehara, K and Nohara, T and Mizokami, A	Study population	10.7759/cureus.69366
Targeted interleukin-2 enhances the in vivo anti-cancer activity of Pluvictoâ„¢	2024	EUROPEAN JOURNAL OF NUCLEAR MEDICINE AND MOLECULAR IMAGING	Georgiev, T and Principi, L and Galbiati, A and Gilardoni, E and Neri, D and Cazzamalli, S	Study population	10.1007/s00259-024-06705-x
Docetaxel radiosensitizes castration-resistant prostate cancer by downregulating CAV-1	2023	INTERNATIONAL JOURNAL OF RADIATION BIOLOGY	Tu, KJ and Roy, SK and Keepers, Z and Gartia, MR and Shukla, HD and Biswal, NC	Study population	10.1080/09553002.2023.2263553
Osteoblast Secretome Modulated by Abiraterone Treatment Affects Castration Resistant Prostate Cancer Cell Proliferation	2022	BIOMEDICINES	Iuliani, M and Simonetti, S and Ribelli, G and Cavaliere, S and Vincenzi, B and Tonini, G and Pantano, F and Santini, D	Study population	10.3390/biomedicines10092154
Characterization and Prediction of Organic Anion Transporting Polypeptide 1B Activity in Prostate Cancer Patients on Abiraterone Acetate Using Endogenous Biomarker Coproporphyrin IS	2024	DRUG METABOLISM AND DISPOSITION	Wang, ZT and Luk, KHY and Cheong, EJY and Tham, SM and Periaswami, R and Toh, PC and Wang, ZT and Wu, QH and Tsang, WC and Kesavan, A and Wong, ASC and Wong, PT and Lim, F and Chiong, E and Chan, ECY	Study population	10.1124/dmd.124.001878
AR coactivators, CBP/p300, are critical mediators of DNA repair in prostate cancer	2024	ONCOGENE	Sardar, S and McNair, CM and Ravindranath, L and Chand, SN and Yuan, W and Bogdan, D and Welti, J and Sharp, A and Ryan, NK and Knudsen, LA and Schiewer, MJ and DeArment, EG and Janas, T and Su, XFA and Butler, LM and de Bono, JS and Frese, K and Brooks, N and Pegg, N and Knudsen, KE and Shafi, AA	Study population	10.1038/s41388-024-03148-4
Exploring membranous NECTIN-4 expression patterns and enfortumab vedotin response in prostate cancer	2024	JOURNAL OF CELLULAR AND MOLECULAR MEDICINE	Weiten, R and Bernhardt, M and Niemann, M and Kristiansen, G and GrÃ¼nwald, V and Ritter, M and HÃ¶lzel, M and Eckstein, M and Alajati, A and Kluemper, N and Krausewitz, P	Study population	10.1111/jcmm.18572
MALAT1 Fusions and Basal Cells Contribute to Primary Resistance against Androgen Receptor Inhibition in TRAMP Mice	2022	CANCERS	Marhold, M and Udovica, S and Topakian, T and Horak, P and Horvat, R and Tomasich, E and Heller, G and Krainer, M	Study population	10.3390/cancers14030749
Integration of Pan-Cancer Cell Line and Single-Cell Transcriptomic Profiles Enables Inference of Therapeutic Vulnerabilities in Heterogeneous Tumors	2024	CANCER RESEARCH	Zhang, WJ and Maeser, D and Lee, AD and Huang, YB and Gruener, RF and Abdelbar, IG and Jena, S and Patel, AG and Huang, RS	Study population	10.1158/0008-5472.CAN-23-3005
Darolutamide does not interfere with OATP-mediated uptake of docetaxel	2024	INTERNATIONAL JOURNAL OF CANCER	Buck, SAJ and Talebi, Z and Drabison, T and Jin, Y and Gibson, AA and Hu, P and de Bruijn, P and de Ridder, CMA and Stuurman, D and Hu, SY and van Weerden, WM and Koolen, SLW and de Wit, R and Sparreboom, A and Mathijssen, RHJ and Eisenmann, ED	Study population	10.1002/ijc.34922
IL1Î² Expression Driven by Androgen Receptor Absence or Inactivation Promotes Prostate Cancer Bone Metastasis	2022	CANCER RESEARCH COMMUNICATIONS	DiNatale, A and Worrede, A and Iqbal, W and Marchioli, M and Toth, A and SjÃ¶strÃ¶m, M and Zhu, XL and Corey, E and Feng, FY and Zhou, WD and Fatatis, A	Study population	10.1158/2767-9764.CRC-22-0262
FABP5 Inhibition against PTEN-Mutant Therapy Resistant Prostate Cancer	2024	CANCERS	Swamynathan, MM and Mathew, G and Aziz, A and Gordon, C and Hillowe, A and Wang, HH and Jhaveri, A and Kendall, J and Cox, H and Giarrizzo, M and Azabdaftari, G and Rizzo, RC and Diermeier, SD and Ojima, I and Bialkowska, AB and Kaczocha, M and Trotman, LC	Study population	10.3390/cancers16010060
223Ra Induces Transient Functional Bone Marrow Toxicity	2022	JOURNAL OF NUCLEAR MEDICINE	Parlani, M and Boccalatte, F and Yeaton, A and Wang, F and Zhang, JH and Aifantis, I and Dondossola, E	Study population	10.2967/jnumed.121.263310
Targeting MALAT1 Augments Sensitivity to PARP Inhibition by Impairing Homologous Recombination in Prostate Cancer	2023	CANCER RESEARCH COMMUNICATIONS	Yadav, A and Biswas, T and Praveen, A and Ganguly, P and Bhattacharyya, A and Verma, A and Datta, D and Ateeq, B	Study population	10.1158/2767-9764.CRC-23-0089
KIF14 mediates cabazitaxel-docetaxel cross-resistance in advanced prostate cancer by promoting AKT phosphorylation	2023	ARCHIVES OF BIOCHEMISTRY AND BIOPHYSICS	Liu, LA and Li, MY and Zhang, JS and Xu, DF and Guo, Y and Zhang, H and Cang, SD	Study population	10.1016/j.abb.2023.109551
Enhancing 223Ra Treatment Efficacy by Anti-Î²1 Integrin Targeting	2022	JOURNAL OF NUCLEAR MEDICINE	Paindelli, C and Casarin, S and Wang, F and Diaz-Gomez, L and Zhang, JH and Mikos, AG and Logothetis, CJ and Friedl, P and Dondossola, E	Study population	10.2967/jnumed.121.262743
Peroxisomal Î²-oxidation enzyme, DECR2, regulates lipid metabolism and promotes treatment resistance in advanced prostate cancer	2024	BRITISH JOURNAL OF CANCER	Mah, CY and Nguyen, ADT and Niijima, T and Helm, M and Dehairs, J and Ryan, FJ and Ryan, N and Quek, LE and Hoy, AJ and Don, AS and Mills, IG and Swinnen, JV and Lynn, DJ and Nassar, ZD and Butler, LM	Study population	10.1038/s41416-023-02557-8
Abiraterone induces SLCO1B3 expression in prostate cancer via microRNA-579-3p	2021	SCIENTIFIC REPORTS	Barbier, RH and McCrea, EM and Lee, KY and Strope, JD and Risdon, EN and Price, DK and Chau, CH and Figg, WD	Study population	10.1038/s41598-021-90143-4
Co-evolution of AR gene copy number and structural complexity in endocrine therapy resistant prostate cancer	2023	NAR CANCER	Zivanovic, A and Miller, JT and Munro, SA and Knutson, TP and Li, YM and Passow, CN and Simonaitis, P and Lynch, M and Oseth, L and Zhao, SG and Feng, FY and WikstrÃ¶m, P and Corey, E and Morrissey, C and Henzler, C and Raphael, BJ and Dehm, SM	Study population	10.1093/narcan/zcad045
Predicting cancer drug TARGETS-TreAtment Response Generalized Elastic-neT Signatures	2021	NPJ GENOMIC MEDICINE	Rydzewski, NR and Peterson, E and Lang, JM and Yu, MG and Chang, SL and SjÃ¶strÃ¶m, M and Bakhtiar, H and Song, GF and Helzer, KT and Bootsma, ML and Chen, WS and Shrestha, RM and Zhang, M and Quigley, DA and Aggarwal, R and Small, EJ and Wahl, DR and Feng, FY and Zhao, SG	Study population	10.1038/s41525-021-00239-z
CREB5 reprograms FOXA1 nuclear interactions to promote resistance to androgen receptor-targeting therapies	2022	ELIFE	Hwang, JH and Arafeh, R and Seo, JH and Baca, SC and Ludwig, M and Arnoff, TE and Sawyer, L and Richter, C and Tape, S and Bergom, HE and McSweeney, S and Rennhack, JP and Klingenberg, SA and Cheung, AT and Kwon, J and So, JAT and Kregel, S and Van Allen, EM and Drake, JM and Freedman, ML and Hahn, WC	Study population	10.7554/eLife.73223
The central role of Sphingosine kinase 1 in the development of neuroendocrine prostate cancer (NEPC): A new targeted therapy of NEPC	2022	CLINICAL AND TRANSLATIONAL MEDICINE	Lee, CF and Chen, YA and Hernandez, E and Pong, RC and Ma, SH and Hofstad, M and Kapur, P and Zhau, H and Chung, LWK and Lai, CH and Lin, H and Lee, MS and Raj, GV and Hsieh, JT	Study population	10.1002/ctm2.695
TGM4: an immunogenic prostate-restricted antigen	2021	JOURNAL FOR IMMUNOTHERAPY OF CANCER	Lopez-Bujanda, ZA and Obradovic, A and Nirschl, TR and Crowley, L and Macedo, R and Papachristodoulou, A and O'Donnell, T and Laserson, U and Zarif, JC and Reshef, R and Yuan, TZ and Soni, MK and Antonarakis, ES and Haffner, MC and Larman, HB and Shen, MM and Muranski, P and Drake, CG	Study population	10.1136/jitc-2020-001649
PALB2 or BARD1 loss confers homologous recombination deficiency and PARP inhibitor sensitivity in prostate cancer	2022	NPJ PRECISION ONCOLOGY	Dillon, KM and Bekele, RT and Sztupinszki, Z and Hanlon, T and Rafiei, S and Szallasi, Z and Choudhury, AD and Mouw, KW	Study population	10.1038/s41698-022-00291-7
Evaluation of Darolutamide (ODM201) Efficiency on Androgen Receptor Mutants Reported to Date in Prostate Cancer Patients	2021	CANCERS	Lallous, N and Snow, O and Sanchez, C and NuÃ±ez, AKP and Sun, B and Hussain, A and Lee, J and Morin, H and Leblanc, E and Gleave, ME and Cherkasov, A	Study population	10.3390/cancers13122939
SLFN5 Regulates LAT1-Mediated mTOR Activation in Castration-Resistant Prostate Cancer	2021	CANCER RESEARCH	Martinez, RS and Salji, MJ and Rushworth, L and Ntala, C and Blanco, GR and Hedley, A and Clark, W and Peixoto, P and Hervouet, E and Renaude, E and Kung, SHY and Galbraith, LCA and Nixon, C and Lilla, S and Mackay, GM and Fazli, L and Gaughan, L and Sumpton, D and Gleave, ME and Zanivan, S and Blomme, A and Leung, HY	Study population	10.1158/0008-5472.CAN-20-3694
SU086, an inhibitor of HSP90, impairs glycolysis and represents a treatment strategy for advanced prostate cancer	2022	CELL REPORTS MEDICINE	Rice, MA and Kumar, V and Tailor, D and Garcia-Marques, FJ and Hsu, EC and Liu, SQ and Bermudez, A and Kanchustambham, V and Shankar, V and Inde, Z and Alabi, BR and Muruganantham, A and Shen, M and Pandrala, M and Nolley, R and Aslan, M and Ghoochani, A and Agarwal, A and Buckup, M and Kumar, M and Going, CC and Peehl, DM and Dixon, SJ and Zare, RN and Brooks, JD and Pitteri, SJ and Malhotra, SV…	Study population	10.1016/j.xcrm.2021.100502
Reversal of Lactate and PD-1-mediated Macrophage Immunosuppression Controls Growth of PTEN/p53-deficient Prostate Cancer	2023	CLINICAL CANCER RESEARCH	Chaudagar, K and Hieromnimon, HM and Khurana, R and Labadie, B and Hirz, T and Mei, SL and Hasan, R and Shafran, J and Kelley, A and Apostolov, E and Al-Eryani, G and Harvey, K and Rameshbabu, S and Loyd, M and Bynoe, K and Drovetsky, C and Solanki, A and Markiewicz, E and Zamora, M and Fan, XB and Schuer, S and Swarbrick, A and Sykes, DB and Patnaik, A	Study population	10.1158/1078-0432.CCR-22-3350
EIF4A3-Induced circARHGAP29 Promotes Aerobic Glycolysis in Docetaxel-Resistant Prostate Cancer through IGF2BP2/c-Myc/LDHA Signaling	2022	CANCER RESEARCH	Jiang, XK and Guo, SQ and Wang, S and Zhang, YY and Chen, HJ and Wang, Y and Liu, RL and Niu, YJ and Xu, Y	Study population	10.1158/0008-5472.CAN-21-2988
