# Supplementary material for: Omics-Mediated Treatment for Advanced Prostate Cancer: Moving Towards Precision Oncology
Source: Int J Mol Sci. 2025 Aug 2;26(15):7475. doi: 10.3390/ijms26157475 (PMC12347257; doi:10.3390/ijms26157475)
Supplement: Supplementary file 1 [file ijms-26-07475-s001.zip › S5_Excluded articles_CT_with reasons.xlsx]

## Sheet: articles
title	year	journal	authors	url	excluded CT articles with reasons	doi
Metastatic castration-resistant prostate cancer and PARP inhibitors: From tumor genomics to new therapeutic combinations	2025	BULLETIN DU CANCER	Oudard, S and Timsit, MO and Maillet, D and Mouillet, G and Campedel, L and Colomba,Ã‰ and Dourthe, LM and Eymard, JC and Gobert, A and Jamet, C and Joly, C and Serrate, C and Ploussard, G	http://dx.doi.org/10.1016/j.bulcan.2024.05.008	foreign language	10.1016/j.bulcan.2024.05.008
Androgen receptor signaling mechanism in prostate cancer: resistance to antiandrogen therapy and association with DNA repair genes	2023	ONKOUROLOGIYA	Stukan, AI and Goryainova, AY and Grigoryan, MM and Kutyan, VF and Zhdanov, VS and Semiglazova, TY and Imyanitov, EN	http://dx.doi.org/10.17650/1726-9776-2023-19-1-85-101	foreign language	10.17650/1726-9776-2023-19-1-85-101
Whole genome sequencing of 378 prostate cancer metastases reveals tissue selectivity for mismatch deficiency with potential therapeutic implications	2025	GENOME MEDICINE	Vis, DJ and Palit, SAL and Corradi, M and Cuppen, E and Mehra, N and Lolkema, MP and Wessels, LFA and van der Heijden, MS and Zwart, W and Bergman, AM	http://dx.doi.org/10.1186/s13073-025-01445-5	Study population	10.1186/s13073-025-01445-5
Castrate-resistant prostate cancer response to taxane is determined by an HNF1-dependent apoptosis resistance circuit	2024	CELL REPORTS MEDICINE	Senatorov, IS and Bowman, J and Jansson, KH and Alilin, AN and Capaldo, BJ and Lake, R and Riba, M and Abbey, YC and Mcknight, C and Zhang, XH and Raj, S and Beshiri, ML and Shinn, P and Nguyen, H and Thomas, CJ and Corey, E and Kelly, K	http://dx.doi.org/10.1016/j.xcrm.2024.101868	Study population	10.1016/j.xcrm.2024.101868
Prostate Cancer's Silent Partners: Fibroblasts and Their Influence on Glutamine Metabolism Manipulation	2024	INTERNATIONAL JOURNAL OF MOLECULAR SCIENCES	HÃ¶nscheid, PV and Baretton, GB and Puhr, M and Siciliano, T and Israel, JS and Stope, MB and Ebersbach, C and Beier, AMK and Thomas, C and Erb, HHH	http://dx.doi.org/10.3390/ijms25179275	Study population	10.3390/ijms25179275
FASN Gene Methylation is Associated with Fatty Acid Synthase Expression and Clinical-genomic Features of Prostate Cancer	2024	CANCER RESEARCH COMMUNICATIONS	Dairo, O and Oliveira, LD and Schaffer, E and Vidotto, T and Mendes, AA and Lu, JY and Huynh, SV and Hicks, J and Sowalsky, AG and De Marzo, AM and Joshu, CE and Hanratty, B and Sfanos, KS and Isaacs, WB and Haffner, MC and Lotan, TL	http://dx.doi.org/10.1158/2767-9764.CRC-23-0248	Study population	10.1158/2767-9764.CRC-23-0248
Influencing Best Practices for Genomic and Germline Testing in Urology	2023	UROLOGY PRACTICE	Shore, N and Scott, TA and Srivastava, A and Grove, R and Thompson, A and Tierno, MB and Haberberger, J	http://dx.doi.org/10.1097/UPJ.0000000000000454	Study population	10.1097/UPJ.0000000000000454
Androgen receptor antagonist Treatment of metastatic castration-resistant prostate cancer Treatment of metastatic breast cancer	2023	DRUGS OF THE FUTURE	Culig, Z	http://dx.doi.org/10.1358/dof.2023.48.1.3435133	Study population	10.1358/dof.2023.48.1.3435133
Patient-Derived Tumor Xenograft Study with CDK4/6 Inhibitor Plus AKT Inhibitor for the Management of Metastatic Castration-Resistant Prostate Cancer	2024	MOLECULAR CANCER THERAPEUTICS	Kase, AM and Gleba, J and Miller, JL and Miller, E and Petit, J and Barrett, MT and Zhou, YM and Parent, EE and Cai, HC and Knight, JA and Orme, J and Reynolds, J and Durham, WF and Metz, TM and Meurice, N and Edenfield, B and Demirer, AA and Bilgili, A and Hickman, PG and Pawlush, ML and Marlow, L and Wickland, DP and Tan, WS and Copland, JA III	http://dx.doi.org/10.1158/1535-7163.MCT-23-0296	Study population	10.1158/1535-7163.MCT-23-0296
ERBB3 Overexpression is Enriched in Diverse Patient Populations with Castration-sensitive Prostate Cancer and is Associated with a Unique AR Activity Signature	2024	CLINICAL CANCER RESEARCH	Vellky, JE and Kirkpatrick, BJ and Gutgesell, LC and Morales, M and Brown, RM and Wu, YQ and Maienschein-Cline, M and Notardonato, LD and Weinfeld, MS and Nguyen, RH and Brister, E and Sverdlov, M and Liu, L and Xu, ZQ and Kregel, S and Nonn, L and Vander Griend, DJ and Reizine, NM	http://dx.doi.org/10.1158/1078-0432.CCR-23-2161	Study population	10.1158/1078-0432.CCR-23-2161
Supraphysiological Androgens Promote the Tumor Suppressive Activity of the Androgen Receptor through cMYC Repression and Recruitment of the DREAM Complex	2023	CANCER RESEARCH	Nyquist, MD and Coleman, IM and Lucas, JM and Li, DP and Hanratty, B and Meade, H and Mostaghel, EA and Plymate, SR and Corey, E and Haffner, MC and Nelson, PS	http://dx.doi.org/10.1158/0008-5472.CAN-22-2613	Study population	10.1158/0008-5472.CAN-22-2613
Prognostic value of genomic mutations in metastatic prostate cancer	2023	HELIYON	Zhu, HH and Ding, Y and Huang, H and Lin, Q and Chen, W and Yu, ZX	http://dx.doi.org/10.1016/j.heliyon.2023.e13827	Study population	10.1016/j.heliyon.2023.e13827
Autocrine activation of MAPK signaling mediates intrinsic tolerance to androgen deprivation in LY6D cancer cells	2023	CELL REPORTS	Steiner, I and Flores-Tellez, TD and Mevel, R and Ali, A and Wang, PB and Schofield, P and Behan, C and Forsythe, N and Ashton, G and Taylor, C and Mills, IG and Oliveira, P and McDade, SS and Zaiss, DM and Choudhury, A and Lacaud, G and Baena, E	http://dx.doi.org/10.1016/j.celrep.2023.112377	Study population	10.1016/j.celrep.2023.112377
Increased MYBL2 expression in aggressive hormone-sensitive prostate cancer	2022	MOLECULAR ONCOLOGY	Yoshikawa, Y and Stopsack, KH and Wang, XV and Chen, YH and Mazzu, YZ and Burton, F and Chakraborty, G and Rajanala, SH and Hirani, R and Nandakumar, S and Lee, GSM and Frank, D and Davicioni, E and Liu, G and Carducci, MA and Azuma, H and Kantoff, PW and Sweeney, CJ	http://dx.doi.org/10.1002/1878-0261.13314	Study population	10.1002/1878-0261.13314
Inverse co-expression of EZH2 and acetylated H3K27 in prostatic tissue	2022	ANNALS OF DIAGNOSTIC PATHOLOGY	Puzyrenko, A and Kumar, SN and Pantazis, CG and Iczkowski, KA	http://dx.doi.org/10.1016/j.anndiagpath.2022.151956	Study population	10.1016/j.anndiagpath.2022.151956
Dual targeting of the androgen receptor and PI3K/AKT/mTOR pathways in prostate cancer models improves antitumor efficacy and promotes cell apoptosis	2024	MOLECULAR ONCOLOGY	Sugawara, T and Nevedomskaya, E and Heller, S and Boehme, A and Lesche, R and von Ahsen, O and GrÃ¼newald, S and Nguyen, HM and Corey, E and Baumgart, SJ and Georgi, V and PÃ¼tter, V and FernÃ¡ndez-MontalvÃ¡n, A and Vasta, JD and Robers, MB and Politz, O and Mumberg, D and Haendler, B	http://dx.doi.org/10.1002/1878-0261.13577	Study population	10.1002/1878-0261.13577
Development of Olaparib-Resistance Prostate Cancer Cell Lines to Identify Mechanisms Associated with Acquired Resistance	2022	CANCERS	Cahuzac, M and PÃ©ant, B and Mes-Masson, AM and Saad, F	http://dx.doi.org/10.3390/cancers14163877	Study population	10.3390/cancers14163877
hsa_circ_0001275 Is One of a Number of circRNAs Dysregulated in Enzalutamide Resistant Prostate Cancer and Confers Enzalutamide Resistance In Vitro	2021	CANCERS	Lim, MCJ and Baird, AM and Greene, J and McNevin, C and Ronan, K and Podlesniy, P and Sheils, O and Gray, SG and McDermott, RS and Finn, SP	http://dx.doi.org/10.3390/cancers13246383	Study population	10.3390/cancers13246383
CABA-V7: a prospective biomarker selected trial of cabazitaxel treatment in AR-V7 positive prostate cancer patients	2022	EUROPEAN JOURNAL OF CANCER	Isebia, KT and Mostert, B and Belderbos, BPS and Buck, SAJ and Helmijr, JCA and Kraan, J and Beaufort, CM and Van, MN and Oomen-de Hoop, E and Sieuwerts, AM and IJcken, WFJV and van Vroonhoven, MCGNV and Brouwer, RWW and Oole, E and Hamberg, P and Haberkorn, BCM and Helgason, HH and de Wit, R and Sleijfer, S and Mathijssen, RHJ and Martens, JWM and Jansen, MPHM and van Riet, J and Lolkema, MP	http://dx.doi.org/10.1016/j.ejca.2022.09.032	Study population	10.1016/j.ejca.2022.09.032
Inhibition of Mps1 kinase enhances taxanes efficacy in castration resistant prostate cancer	2022	CELL DEATH & DISEASE	Sarwar, S and Morozov, VM and Purayil, H and Daaka, Y and Ishov, AM	http://dx.doi.org/10.1038/s41419-022-05312-8	Study population	10.1038/s41419-022-05312-8
Cabozantinib can block growth of neuroendocrine prostate cancer patient-derived xenografts by disrupting tumor vasculature	2021	PLOS ONE	Labrecque, MP and Brown, LG and Coleman, IM and Nguyen, HM and Lin, DW and Corey, E and Nelson, PS and Morrissey, C	http://dx.doi.org/10.1371/journal.pone.0245602	Study population	10.1371/journal.pone.0245602
Transcriptomic Signature and Growth Factor Regulation of Castration-Tolerant Prostate Luminal Progenitor Cells	2022	CANCERS	Baures, M and Lombardi, EP and Di Martino, D and Zeitouni, W and Pacreau, E and Dos Santos, L and Dariane, C and Boutillon, F and Guidotti, JE and Goffin, V	http://dx.doi.org/10.3390/cancers14153775	Study population	10.3390/cancers14153775
Plk1 Inhibitors and Abiraterone Synergistically Disrupt Mitosis and Kill Cancer Cells of Disparate Origin Independently of Androgen Receptor Signaling	2023	CANCER RESEARCH	Patterson, JC and Varkaris, A and Croucher, PJP and Ridinger, M and Dalrymple, S and Nouri, M and Xie, F and Varmeh, S and Jonas, O and Whitman, MA and Chen, S and Rashed, S and Makusha, L and Luo, J and Isaacs, JT and Erlander, MG and Einstein, DJ and Balk, SP and Yaffe, MB	http://dx.doi.org/10.1158/0008-5472.CAN-22-1533	Study population	10.1158/0008-5472.CAN-22-1533
Novel AR/AR-V7 and Mnk1/2 Degrader, VNPP433-3Î²: Molecular Mechanisms of Action and Efficacy in AR-Overexpressing Castration Resistant Prostate Cancer In Vitro and In Vivo Models	2022	CELLS	Thomas, E and Thankan, RS and Purushottamachar, P and Huang, WL and Kane, MA and Zhang, YJ and Ambulos, NP and Weber, DJ and Njar, VCO	http://dx.doi.org/10.3390/cells11172699	Study population	10.3390/cells11172699
Predicting cancer drug TARGETS-TreAtment Response Generalized Elastic-neT Signatures	2021	NPJ GENOMIC MEDICINE	Rydzewski, NR and Peterson, E and Lang, JM and Yu, MG and Chang, SL and SjÃ¶strÃ¶m, M and Bakhtiar, H and Song, GF and Helzer, KT and Bootsma, ML and Chen, WS and Shrestha, RM and Zhang, M and Quigley, DA and Aggarwal, R and Small, EJ and Wahl, DR and Feng, FY and Zhao, SG	http://dx.doi.org/10.1038/s41525-021-00239-z	Study population	10.1038/s41525-021-00239-z
Modeling Androgen Deprivation Therapy-Induced Prostate Cancer Dormancy and Its Clinical Implications	2022	MOLECULAR CANCER RESEARCH	Dong, X and Xue, H and Mo, F and Lin, YY and Lin, D and Wong, NKY and Sun, YQ and Wilkinson, S and Ku, AT and Hao, J and Ci, XP and Wu, R and Haegert, A and Silver, R and Taplin, ME and Balk, SP and Alumkal, JJ and Sowalsky, AG and Gleave, M and Collins, C and Wang, YZ	http://dx.doi.org/10.1158/1541-7786.MCR-21-1037	Study population	10.1158/1541-7786.MCR-21-1037
TGM4: an immunogenic prostate-restricted antigen	2021	JOURNAL FOR IMMUNOTHERAPY OF CANCER	Lopez-Bujanda, ZA and Obradovic, A and Nirschl, TR and Crowley, L and Macedo, R and Papachristodoulou, A and O'Donnell, T and Laserson, U and Zarif, JC and Reshef, R and Yuan, TZ and Soni, MK and Antonarakis, ES and Haffner, MC and Larman, HB and Shen, MM and Muranski, P and Drake, CG	http://dx.doi.org/10.1136/jitc-2020-001649	Study population	10.1136/jitc-2020-001649
CCNB1 and AURKA are critical genes for prostate cancer progression and castration-resistant prostate cancer resistant to vinblastine	2022	FRONTIERS IN ENDOCRINOLOGY	Chen, X and Ma, JJ and Wang, XA and Zi, T and Qian, DC and Li, C and Xu, CD	http://dx.doi.org/10.3389/fendo.2022.1106175	Study population	10.3389/fendo.2022.1106175
PALB2 or BARD1 loss confers homologous recombination deficiency and PARP inhibitor sensitivity in prostate cancer	2022	NPJ PRECISION ONCOLOGY	Dillon, KM and Bekele, RT and Sztupinszki, Z and Hanlon, T and Rafiei, S and Szallasi, Z and Choudhury, AD and Mouw, KW	http://dx.doi.org/10.1038/s41698-022-00291-7	Study population	10.1038/s41698-022-00291-7
Early On-treatment Changes in Circulating Tumor DNA Fraction and Response to Enzalutamide or Abiraterone in Metastatic Castration-Resistant Prostate Cancer	2023	CLINICAL CANCER RESEARCH	Tolmeijer, SH and Boerrigter, E and Sumiyoshi, T and Kwan, EM and Ng, SWS and Annala, M and Donnellan, G and Herberts, C and Benoist, GE and Hamberg, P and Somford, DM and van Oort, IM and Schalken, JA and Mehra, N and van Erp, NP and Wyatt, AW	http://dx.doi.org/10.1158/1078-0432.CCR-22-2998	Study population	10.1158/1078-0432.CCR-22-2998
Improved Prognostic Stratification Using Circulating Tumor Cell Clusters in Patients with Metastatic Castration-Resistant Prostate Cancer	2021	CANCERS	Wang, C and Zhang, ZC and Chong, WL and Luo, R and Myers, RE and Gu, J and Lin, JQ and Wei, Q and Li, BS and Rebbeck, TR and Lu-Yao, G and Kelly, WK and Yang, HS	http://dx.doi.org/10.3390/cancers13020268	Study population	10.3390/cancers13020268
SU086, an inhibitor of HSP90, impairs glycolysis and represents a treatment strategy for advanced prostate cancer	2022	CELL REPORTS MEDICINE	Rice, MA and Kumar, V and Tailor, D and Garcia-Marques, FJ and Hsu, EC and Liu, SQ and Bermudez, A and Kanchustambham, V and Shankar, V and Inde, Z and Alabi, BR and Muruganantham, A and Shen, M and Pandrala, M and Nolley, R and Aslan, M and Ghoochani, A and Agarwal, A and Buckup, M and Kumar, M and Going, CC and Peehl, DM and Dixon, SJ and Zare, RN and Brooks, JD and Pitteri, SJ and Malhotra, SV…	http://dx.doi.org/10.1016/j.xcrm.2021.100502	Study population	10.1016/j.xcrm.2021.100502
Anti-CCR4 treatment depletes regulatory T cells and leads to clinical activity in a canine model of advanced prostate cancer	2022	JOURNAL FOR IMMUNOTHERAPY OF CANCER	Maeda, S and Motegi, T and Iio, A and Kaji, K and Goto-Koshino, Y and Eto, S and Ikeda, N and Nakagawa, T and Nishimura, R and Yonezawa, T and Momoi, Y	http://dx.doi.org/10.1136/jitc-2021-003731	Study population	10.1136/jitc-2021-003731
Prognosis Associated With Luminal and Basal Subtypes of Metastatic Prostate Cancer	2021	JAMA ONCOLOGY	Aggarwal, R and Rydzewski, NR and Zhang, L and Foye, A and Kim, W and Helzer, KT and Bakhtiar, H and Chang, SL and Perry, MD and Gleave, M and Reiter, RE and Huang, J and Evans, CP and Alumkal, JJ and Lang, JM and Yu, MG and Quigley, DA and SjÃ¶strÃ¶m, M and Small, EJ and Feng, FY and Zhao, SG	http://dx.doi.org/10.1001/jamaoncol.2021.3987	Study population	10.1001/jamaoncol.2021.3987
Association between genetically proxied PCSK9 inhibition and prostate cancer risk: A Mendelian randomisation study	2023	PLOS MEDICINE	Fang, S and Yarmolinsky, J and Gill, D and Bull, CJ and Perks, CM and Smith, GD and Gaunt, TR and Richardson, TG	http://dx.doi.org/10.1371/journal.pmed.1003988	Study population	10.1371/journal.pmed.1003988
Immune checkpoint B7-H3 is a therapeutic vulnerability in prostate cancer harboring PTEN and TP53 deficiencies	2023	SCIENCE TRANSLATIONAL MEDICINE	Shi, W and Wang, Y and Zhao, YH and Kim, JJ and Li, HY and Meng, CL and Chen, FY and Zhang, J and Mak, DH and Van, V and Leo, J and Croix, BS and Aparicio, A and Zhao, D	http://dx.doi.org/10.1126/scitranslmed.adf6724	Study population	10.1126/scitranslmed.adf6724
Epithelial-Mesenchymal Transition Signaling and Prostate Cancer Stem Cells: Emerging Biomarkers and Opportunities for Precision Therapeutics	2021	GENES	Chaves, LP and Melo, CM and Saggioro, FP and Reis, RBD and Squire, JA	http://dx.doi.org/10.3390/genes12121900	Study population	10.3390/genes12121900
Reversal of Lactate and PD-1-mediated Macrophage Immunosuppression Controls Growth of PTEN/p53-deficient Prostate Cancer	2023	CLINICAL CANCER RESEARCH	Chaudagar, K and Hieromnimon, HM and Khurana, R and Labadie, B and Hirz, T and Mei, SL and Hasan, R and Shafran, J and Kelley, A and Apostolov, E and Al-Eryani, G and Harvey, K and Rameshbabu, S and Loyd, M and Bynoe, K and Drovetsky, C and Solanki, A and Markiewicz, E and Zamora, M and Fan, XB and Schuer, S and Swarbrick, A and Sykes, DB and Patnaik, A	http://dx.doi.org/10.1158/1078-0432.CCR-22-3350	Study population	10.1158/1078-0432.CCR-22-3350
AR and PI3K Genomic Profiling of Cell-free DNA Can Identify Poor Responders to Lutetium-177-PSMA Among Patients with Metastatic Castration-resistant Prostate Cancer	2023	EUROPEAN UROLOGY OPEN SCIENCE	Vanwelkenhuyzen, J and Van Bos, E and Van Bruwaene, S and Lesage, K and Maes, A and Ustmert, S and Lavent, F and Beels, L and GrÃ¶nberg, H and Ost, P and Lindberg, J and De Laere, B	http://dx.doi.org/10.1016/j.euros.2023.05.008	Study population	10.1016/j.euros.2023.05.008
Deep targeted sequencing of circulating tumor DNA to inform treatment in patients with metastatic castration-resistant prostate cancer	2025	JOURNAL OF EXPERIMENTAL & CLINICAL CANCER RESEARCH	Norgaard, M and Rusan, M and Kondrup, K and Sorensen, EMG and Weiss, S and Bjerre, MT and Fredsoe, J and Vang, S and Jensen, JB and De Laere, B and Groenberg, H and Borre, M and Lindberg, J and Sorensen, KD	http://dx.doi.org/10.1186/s13046-025-03356-0	Irrelevant study outcome	10.1186/s13046-025-03356-0
Racial variation in the advanced prostate cancer genome	2025	PROSTATE CANCER AND PROSTATIC DISEASES	Feng, EM and Vo-Phamhi, J and Subramanian, AN and Dias, M and Foye, A and Vinson, J and Hong, JC and Freedland, SJ and Alumkal, JJ and Beltran, H and Morrissey, C and Nelson, PS and Chinnaiyan, AM and Aggarwal, R and Small, EJ and Quigley, DA and SjÃ¶strÃ¶m, M and Zhao, SG and Chen, WS	http://dx.doi.org/10.1038/s41391-025-00949-w	Irrelevant study outcome	10.1038/s41391-025-00949-w
Improving drug repositioning with negative data labeling using large language models	2025	JOURNAL OF CHEMINFORMATICS	Picard, M and Leclercq, M and Bodein, A and Scott-Boyer, MP and Perin, O and Droit, A	http://dx.doi.org/10.1186/s13321-025-00962-0	Irrelevant study outcome	10.1186/s13321-025-00962-0
Randomized Phase II Study of Durvalumab with or without Tremelimumab in Patients with Metastatic Castration-Resistant Prostate Cancer	2025	CLINICAL CANCER RESEARCH	Winquist, E and Hotte, SJ and Chi, KM and Sridhar, S and Ellard, S and Ong, M and Iqbal, N and Salim, M and Emmenegger, U and Gingerich, JR and Lalani, AK and Major, P and Kollmannsberger, C and Yip, S and Hansen, A and Finch, D and Canil, C and Hutchenreuther, J and Vera-Badillo, F and Smoragiewicz, M and Cabanero, M and Tsao, MS and Ritch, E and Wyatt, AW and Seymour, L	http://dx.doi.org/10.1158/1078-0432.CCR-24-1612	Irrelevant study outcome	10.1158/1078-0432.CCR-24-1612
Single-Hit and Multi-hit PIK3CA Short Variant Genomic Alterations in Clinically Advanced Prostate Cancer: A Genomic Landscape Study	2024	TARGETED ONCOLOGY	Basin, MF and Miguel, CM and Jacob, JM and Goldberg, H and Grivas, P and Spiess, PE and Necchi, A and Kamat, AM and Pavlick, DC and Huang, RSP and Lin, DI and Danziger, N and Sokol, ES and Sivakumar, S and Graf, R and Cheng, L and Vasan, N and Ross, J and Basnet, A and Bratslavsky, G	http://dx.doi.org/10.1007/s11523-024-01100-w	Irrelevant study outcome	10.1007/s11523-024-01100-w
Genomic Landscape in Prostate Cancer in a Latin American Population	2024	JCO GLOBAL ONCOLOGY	Angel, M and Freile, B and Rodriguez, A and Cayol, F and Kopp, RM and Rioja, P and Soule, T and Losco, F and Vaca, LB and Penaloza, JM and Munoz, MLZ and Neciosup, SP and Sanchez, RR and Passarella, C and Guerreno, E and Farelluk, D and Leiva, EM and Zarba, M and Bourlon, MT and Pineda, MM and Sade, JP	http://dx.doi.org/10.1200/GO.24.00072	Irrelevant study outcome	10.1200/GO.24.00072
Assessing olaparib efficacy in U.S. Veterans with metastatic prostate cancer utilizing a time-indifferent g-rate method ideal for real-world analyses	2024	EBIOMEDICINE	Leuva, H and Zhou, MX and Jamaleddine, N and Meseha, M and Faiena, I and Park, YHA and McWilliams, G and Luhrs, C and Maxwell, KN and Von Hoff, D and Bates, SE and Fojob, T	http://dx.doi.org/10.1016/j.ebiom.2024.105288	Irrelevant study outcome	10.1016/j.ebiom.2024.105288
Pharmacogenetic and clinical risk factors for bevacizumab-related gastrointestinal hemorrhage in prostate cancer patients treated on CALGB 90401 (Alliance)	2024	PHARMACOGENOMICS JOURNAL	Patel, JN and Jiang, C and Owzar, K and Hertz, DL and Wang, J and Mulkey, FA and Kelly, WK and Halabi, S and Furukawa, Y and Lassiter, C and Dorsey, SG and Friedman, PN and Small, EJ and Carducci, MA and Kelley, MJ and Nakamura, Y and Kubo, M and Ratain, MJ and Morris, MJ and McLeod, HL	http://dx.doi.org/10.1038/s41397-024-00328-z	Irrelevant study outcome	10.1038/s41397-024-00328-z
Mapping breast and prostate cancer in the Brazilian public health system: study protocol of the Onco-Genomas Brasil	2024	FRONTIERS IN ONCOLOGY	Schuch, JB and Bordignon, C and Rosa, ML and de Baumont, AC and Bessel, M and Macedo, GS and Rosa, DD	http://dx.doi.org/10.3389/fonc.2024.1350162	Irrelevant study outcome	10.3389/fonc.2024.1350162
Access to Care and Healthcare Quality Metrics for Patients with Advanced Genitourinary Cancers in Urban versus Rural Areas	2023	CANCERS	Li, HR and Sahu, KK and Kumar, SA and Tripathi, N and Sayegh, N and Nordblad, B and Chigarira, B and Gupta, S and Maughan, BL and Agarwal, N and Swami, U	http://dx.doi.org/10.3390/cancers15215171	Irrelevant study outcome	10.3390/cancers15215171
Transcriptomic signature defines two subtypes of locally advanced PCa with distinct neoadjuvant therapy benefits	2023	FRONTIERS IN ONCOLOGY	Zhu, YJ and Fan, LC and Zhu, HJ and Gong, YM and Chi, CF and Wang, YQ and Pan, JH and Dong, BJ and Xue, W	http://dx.doi.org/10.3389/fonc.2023.963411	Irrelevant study outcome	10.3389/fonc.2023.963411
Elucidating acquired PARP inhibitor resistance in advanced prostate cancer	2024	CANCER CELL	Seed, G and Beije, N and Yuan, W and Bertan, C and Goodall, J and Lundberg, A and Tyler, M and Figueiredo, I and Pereira, R and Baker, C and Bogdan, D and Gallagher, L and Cieslik, JP and Greening, S and Lambros, M and Neves, R and Magraner-Pardo, L and Fowler, G and Ebbs, B and Miranda, S and Flohr, P and Bianchini, D and Rescigno, P and Porta, N and Hall, E and Gurel, B and Tunariu, N and Sharp…	http://dx.doi.org/10.1016/j.ccell.2024.10.015	Irrelevant study outcome	10.1016/j.ccell.2024.10.015
FAP and PSMA Expression by Immunohistochemistry and PET Imaging in Castration-Resistant Prostate Cancer: A Translational Pilot Study	2024	JOURNAL OF NUCLEAR MEDICINE	Huang, RR and Zuo, CL and Mona, CE and Holzgreve, A and Morrissey, C and Nelson, PS and Brady, L and True, L and Sisk, A and Czernin, J and Calais, J and Ye, HH	http://dx.doi.org/10.2967/jnumed.124.268037	Irrelevant study outcome	10.2967/jnumed.124.268037
A Panel-Based Mutational Signature of Mismatch Repair Deficiency is Associated With Durable Response to Pembrolizumab in Metastatic Castration-Resistant Prostate Cancer	2024	CLINICAL GENITOURINARY CANCER	Boiarsky, D and Gulhan, DC and Savignano, H and Lakshminarayanan, G and McClure, HM and Silver, R and Hirsch, MS and Sholl, LM and Choudhury, AD and Ananda, G and Park, PJ and Tewari, AK and Berchuck, JE	http://dx.doi.org/10.1016/j.clgc.2024.01.011	Irrelevant study outcome	10.1016/j.clgc.2024.01.011
Impact of androgen receptor alterations on cell-free DNA genomic profiling on survival outcomes in metastatic castration-resistant prostate cancer	2023	PROSTATE	Tripathi, N and Thomas, VM and Sayegh, N and Gebrael, G and Chigarira, B and Jo, Y and Li, HR and Sahu, KK and Nussenzveig, R and Nordblad, B and Swami, U and Agarwal, N and Maughan, BL	http://dx.doi.org/10.1002/pros.24618	Irrelevant study outcome	10.1002/pros.24618
The Molecular, Immunologic, and Clinicodemographic Landscape of MYC-Amplified Advanced Prostate Cancer	2024	CLINICAL GENITOURINARY CANCER	Jin, WH and Zhang, LL and Graf, R and Raskina, K and Tukachinsky, H and Huang, RSP and Mcgregor, K and Alshalalfa, M and Hougen, HY and Khan, A and Punnen, S and Schrock, AB and Venstrom, J and Mahal, BA	http://dx.doi.org/10.1016/j.clgc.2023.10.008	Irrelevant study outcome	10.1016/j.clgc.2023.10.008
mFast-SeqS-based aneuploidy score in circulating cell-free DNA is a prognostic biomarker in prostate cancer	2023	MOLECULAR ONCOLOGY	Isebia, KT and Mostert, B and Deger, T and Kraan, J and de Weerd, V and Hoop, EOD and Hamberg, P and Haberkorn, BCM and Helgason, HH and de Wit, R and Mathijssen, RHJ and Lolkema, MP and Wilting, SM and van Riet, J and Martens, JWM	http://dx.doi.org/10.1002/1878-0261.13449	Irrelevant study outcome	10.1002/1878-0261.13449
A generalizable machine learning framework for classifying DNA repair defects using ctDNA exomes	2023	NPJ PRECISION ONCOLOGY	Ritch, EJ and Herberts, C and Warner, EW and Ng, SWS and Kwan, EM and Bacon, JVW and Bernales, CQ and SchÃ¶nlau, E and Fonseca, NM and Giri, VN and Maurice-Dror, C and Vandekerkhove, G and Jones, SJM and Chi, KN and Wyatt, AW	http://dx.doi.org/10.1038/s41698-023-00366-z	Irrelevant study outcome	10.1038/s41698-023-00366-z
223Ra Induces Transient Functional Bone Marrow Toxicity	2022	JOURNAL OF NUCLEAR MEDICINE	Parlani, M and Boccalatte, F and Yeaton, A and Wang, F and Zhang, JH and Aifantis, I and Dondossola, E	http://dx.doi.org/10.2967/jnumed.121.263310	Irrelevant study outcome	10.2967/jnumed.121.263310
High intratumoral plasma cells content in primary prostate cancer defines a subset of tumors with potential susceptibility to immune-based treatments	2023	PROSTATE CANCER AND PROSTATIC DISEASES	Weiner, AB and Yu, CY and Kini, M and Liu, Y and Davicioni, E and Mitrofanova, A and Lotan, TL and Schaeffer, EM	http://dx.doi.org/10.1038/s41391-022-00547-0	Irrelevant study outcome	10.1038/s41391-022-00547-0
Real-world prevalence of homologous recombination repair mutations in advanced prostate cancer: an analysis of two clinico-genomic databases	2024	PROSTATE CANCER AND PROSTATIC DISEASES	Shui, IM and Burcu, M and Shao, CX and Chen, C and Liao, CY and Jiang, S and Cristescu, R and Parikh, RB	http://dx.doi.org/10.1038/s41391-023-00764-1	Irrelevant study outcome	10.1038/s41391-023-00764-1
Impact of Decipher on use of post-operative radiotherapy: Individual patient analysis of two prospective registries	2021	BJUI COMPASS	Shahait, M and Liu, VYT and Vapiwala, N and Lal, P and Kim, J and Trabulsi, EJ and Huang, HC and Davicioni, E and Thompson, DJS and Spratt, D and Den, RB and Lee, DI	http://dx.doi.org/10.1002/bco2.70	Irrelevant study outcome	10.1002/bco2.70
Development and Independent Validation of a Prognostic Gene Expression Signature Based on RB1, PTEN, and TP53 in Metastatic Hormone-sensitive Prostate Cancer Patients	2024	EUROPEAN UROLOGY ONCOLOGY	JimÃ©nez, N and de Herreros, MG and Reig, O and Marin-Aguilera, M and Aversa, C and Ferrer-Mileo, L and Garcia-Esteve, S and RodrÃ­guez-Carunchio, L and Trias, I and Font, A and RodrÃ­guez-Vida, A and Climent, MA and Cros, S and Chirivella, I and DomÃ¨nech, M and Figols, M and Carles, J and Suarez, C and Rivera, DH and GonzÃ¡lez-Billalabeitia, E and CÃ­vico, C and Sala-GonzÃ¡lez, N and de Porras,…	http://dx.doi.org/10.1016/j.euo.2023.12.012	Irrelevant study outcome	10.1016/j.euo.2023.12.012
Cardiovascular Proteomics: A Post Hoc Analysis from a Phase II Randomized Clinical Trial Comparing GnRH Antagonist vs GnRH Agonist among Men with Advanced Prostate Cancer	2021	JOURNAL OF UROLOGY	Lifshitz, K and Ber, Y and Shenhar, C and Nillson, J and Peer, A and Rosenbaum, E and Baniel, J and Kedar, D and Ben Zadok, OI and Margel, D	http://dx.doi.org/10.1097/JU.0000000000001879	Irrelevant study outcome	10.1097/JU.0000000000001879
Comprehensive genomic profiling and treatment patterns across ancestries in advanced prostate cancer: a large-scale retrospective analysis	2023	LANCET DIGITAL HEALTH	Sivakumar, S and Lee, JK and Moore, JA and Hopkins, J and Newberg, JY and Madison, R and Graf, R and Schrock, AB and Kobetz, E and Vince, R and Franco, I and Seldon, C and Frampton, GM and Mills, J and Venstrom, J and Mahal, BA	http://dx.doi.org/10.1016/S2589-7500(23)00053-5	Irrelevant study outcome	10.1016/S2589-7500(23)00053-5
The prevalence and prognosis of next-generation therapeutic targets in metastatic castration-resistant prostate cancer	2022	MOLECULAR ONCOLOGY	Pan, J and Zhao, JO and Ni, XD and Gan, HL and Wei, Y and Wu, JL and Zhang, TW and Wang, QF and Freedland, SJ and Wang, BH and Song, SL and Ye, DW and Liu, C and Zhu, Y	http://dx.doi.org/10.1002/1878-0261.13320	Irrelevant study outcome	10.1002/1878-0261.13320
Genomic characterization of metastatic castration-resistant prostate cancer patients undergoing PSMA radioligand therapy: A single-center experience	2023	PROSTATE	Satapathy, S and Das, CK and Aggarwal, P and Sood, A and Parihar, AS and Singh, SK and Mittal, BR	http://dx.doi.org/10.1002/pros.24450	Irrelevant study outcome	10.1002/pros.24450
Accumulation of copy number alterations and clinical progression across advanced prostate cancer	2022	GENOME MEDICINE	Grist, E and Friedrich, S and Brawley, C and Mendes, L and Parry, M and Ali, A and Haran, A and Hoyle, A and Gilson, C and Lall, S and Zakka, L and Bautista, C and Landless, A and Nowakowska, K and Wingate, A and Wetterskog, D and Hasan, AMM and Akato, NB and Richmond, M and Ishaq, S and Matthews, N and Hamid, AA and Sweeney, CJ and Sydes, MR and Berney, DM and Lise, S and Parmar, MKB and Clarke,…	http://dx.doi.org/10.1186/s13073-022-01080-4	Irrelevant study outcome	10.1186/s13073-022-01080-4
Addition of Germline Testing to Tumor-Only Sequencing Improves Detection of Pathogenic Germline Variants in Men With Advanced Prostate Cancer	2022	JCO PRECISION ONCOLOGY	Berchuck, JE and Boiarsky, D and Silver, R and Sunkara, R and McClure, HM and Tsai, HK and Siegmund, S and Tewari, AK and Nowak, JA and Lindeman, NI and Rana, HQ and Choudhury, AD and Pomerantz, MM and Freedman, ML and Van Allen, EM and Taplin, ME	http://dx.doi.org/10.1200/PO.22.00329	Irrelevant study outcome	10.1200/PO.22.00329
A transcriptomic model for homologous recombination deficiency in prostate cancer	2022	PROSTATE CANCER AND PROSTATIC DISEASES	Weiner, AB and Liu, Y and McFarlane, M and Bawa, PS and Li, E and Zhao, X and Li, ZW and Hammoud, T and Hazime, M and Karnes, RJ and Davicioni, E and Reichert, ZR and Chinnaiyan, AM and Lotan, TL and Spratt, DE and Schaeffer, EM	http://dx.doi.org/10.1038/s41391-021-00416-2	Irrelevant study outcome	10.1038/s41391-021-00416-2
Clinicogenomic characterization of prostate cancer liver metastases	2022	PROSTATE CANCER AND PROSTATIC DISEASES	Alshalalfa, M and Seldon, C and Franco, I and Vince, R and Carmona, R and Punnen, S and Kaochar, S and Dess, R and Kishan, A and Spratt, DE and Sharma, J and Dal Pra, A and Pollack, A and Abramowitz, MC and Mahal, BA	http://dx.doi.org/10.1038/s41391-021-00486-2	Irrelevant study outcome	10.1038/s41391-021-00486-2
The Role of Histology-Agnostic Drugs in the Treatment of Metastatic Castration-Resistant Prostate Cancer	2022	INTERNATIONAL JOURNAL OF MOLECULAR SCIENCES	Iannantuono, GM and Torino, F and Rosenfeld, R and Guerriero, S and Carlucci, M and Sganga, S and Capotondi, B and Riondino, S and Roselli, M	http://dx.doi.org/10.3390/ijms23158535	Irrelevant study outcome	10.3390/ijms23158535
Cost-Effectiveness of Genomic Test-Directed Olaparib for Metastatic Castration-Resistant Prostate Cancer	2021	FRONTIERS IN PHARMACOLOGY	Su, D and Wu, B and Shi, LZ	http://dx.doi.org/10.3389/fphar.2020.610601	Irrelevant study outcome	10.3389/fphar.2020.610601
Clinical and Genomic Differences Between Advanced Molecular Imaging-detected and Conventional Imaging-detected Metachronous Oligometastatic Castration-sensitive Prostate Cancer	2023	EUROPEAN UROLOGY	Sutera, P and Song, Y and van der Eecken, K and Shetty, AC and English, K and Hodges, T and Chang, JH and Fonteyne, V and Rana, Z and Ren, L and Mendes, AA and Lumen, N and Delrue, L and Verbeke, S and De Man, K and Song, DY and Pienta, K and Feng, FY and Joniau, S and Lotan, T and Lane, B and Kiess, A and Rowe, S and Pomper, M and DeWeese, T and Deek, M and Sweeney, C and Ost, P and Tran, PT	http://dx.doi.org/10.1016/j.eururo.2023.04.025	Irrelevant study outcome	10.1016/j.eururo.2023.04.025
Genetically proxied glucose-lowering drug target perturbation and risk of cancer: a Mendelian randomisation analysis	2023	DIABETOLOGIA	Yarmolinsky, J and Bouras, E and Constantinescu, A and Burrows, K and Bull, CJ and Vincent, EE and Martin, RM and Dimopoulou, O and Lewis, SJ and Moreno, V and Vujkovic, M and Chang, KM and Voight, BF and Tsao, PS and Gunter, MJ and Hampe, J and Pellatt, AJ and Pharoah, PDP and Schoen, RE and Gallinger, S and Jenkins, MA and Pai, RK and Gill, D and Tsilidis, KK	http://dx.doi.org/10.1007/s00125-023-05925-4	Irrelevant study outcome	10.1007/s00125-023-05925-4
Aberrations in circulating ceramide levels are associated with poor clinical outcomes across localised and metastatic prostate cancer	2021	PROSTATE CANCER AND PROSTATIC DISEASES	Lin, HM and Huynh, K and Kohli, M and Tan, W and Azad, AA and Yeung, N and Mahon, KL and Mak, B and Sutherland, PD and Shepherd, A and Mellett, N and Docanto, M and Giles, C and Centenera, MM and Butler, LM and Meikle, PJ and Horvath, LG	http://dx.doi.org/10.1038/s41391-021-00338-z	Irrelevant study outcome	10.1038/s41391-021-00338-z
A prospective trial of abiraterone acetate plus prednisone in Black and White men with metastatic castrate-resistant prostate cancer	2021	CANCER	George, DJ and Halabi, S and Heath, EI and Sartor, AO and Sonpavde, GP and Das, D and Bitting, RL and Berry, W and Healy, P and Anand, M and Winters, C and Riggan, C and Kephart, J and Wilder, R and Shobe, K and Rasmussen, J and Milowsky, MI and Fleming, MT and Bearden, J and Goodman, M and Zhang, T and Harrison, MR and McNamara, M and Zhang, DD and LaCroix, BL and Kittles, RA and Patierno, BM an…	http://dx.doi.org/10.1002/cncr.33589	Irrelevant study outcome	10.1002/cncr.33589
Prediction of plasma ctDNA fraction and prognostic implications of liquid biopsy in advanced prostate cancer	2024	NATURE COMMUNICATIONS	Fonseca, NM and Maurice-Dror, C and Herberts, C and Tu, W and Fan, W and Murtha, AJ and Kollmannsberger, C and Kwan, EM and Parekh, K and SchÃ¶nlau, E and Bernales, CQ and Donnellan, G and Ng, SWS and Sumiyoshi, T and Vergidis, J and Noonan, K and Finch, DL and Zulfiqar, M and Miller, S and Parimi, S and Lavoie, JM and Hardy, E and Soleimani, M and Nappi, L and Eigl, BJ and Kollmannsberger, C and…	http://dx.doi.org/10.1038/s41467-024-45475-w	Irrelevant study outcome	10.1038/s41467-024-45475-w
Elucidating Prostate Cancer Behaviour During Treatment via Low-pass Whole-genome Sequencing of Circulating Tumour DNA	2021	EUROPEAN UROLOGY	Sumanasuriya, S and Seed, G and Parr, H and Christova, R and Pope, L and Bertan, C and Bianchini, D and Rescigno, P and Figueiredo, I and Goodall, J and Fowler, G and Flohr, P and Mehra, N and Neeb, A and Rekowski, J and Eisenberger, M and Sartor, O and Oudard, S and Geffriaud-Ricouard, C and Ozatilgan, A and Chadjaa, M and MacÃ©, S and Lord, C and Baxter, J and Pettitt, S and Lambros, M and Shar…	http://dx.doi.org/10.1016/j.eururo.2021.05.030	Irrelevant study outcome	10.1016/j.eururo.2021.05.030
Phenotypic and genomic characterization of de novo metastatic prostate cancer: An ancillary study of the PEACE-1 phase III trial	2024	ANNALS OF ONCOLOGY	Pobel, C and Bargain, C and Scoazec, J and Rouleau, E and Roubaud, G and Ronchin, P and Supiot, S and Hasbini, A and Silva, M and Flechon, A and Laguerre, B and Lacourtoisie, SA and El Kouri, C and Mourey, L and Maurina, T and Martin, E and Ribault, H and Foulon, S and Fizazi, K and Loriot, Y	http://dx.doi.org/10.1016/j.annonc.2024.08.1676	Irrelevant study outcome	10.1016/j.annonc.2024.08.1676
Development of Novel Models of Aggressive Variants of Castration-resistant Prostate Cancer	2024	EUROPEAN UROLOGY ONCOLOGY	Bigot, L and Sabio, J and Poiraudeau, L and Annereau, M and Menssouri, N and Helissey, C and Deas, O and Aglave, M and Ibrahim, T and Pobel, C and Nobre, C and Nicotra, C and Ngo-Camus, M and Lacroix, L and Rouleau, E and Tselikas, L and Judde, JG and Chauchereau, A and Bernard-Tessier, A and Patrikidou, A and Naoun, N and Flippot, R and Colomba, E and Fuerea, A and Albiges, L and Lavaud, P and M…	http://dx.doi.org/10.1016/j.euo.2023.10.011	Irrelevant study outcome	10.1016/j.euo.2023.10.011
Evaluation of the Aggressive-Variant Prostate Cancer Molecular Signature in Clinical Laboratory Improvement Amendments (CLIA) Environments	2023	CANCERS	Viscuse, PV and Slack-Tidwell, RS and Zhang, M and Rohra, P and Zhu, KY and San Lucas, FA and Konnick, E and Pilie, PG and Siddiqui, B and Logothetis, CJ and Corn, P and Subudhi, SK and Pritchard, CC and Soundararajan, R and Aparicio, A	http://dx.doi.org/10.3390/cancers15245843	Irrelevant study outcome	10.3390/cancers15245843
Circulating Tumor Cell Genomic Evolution and Hormone Therapy Outcomes in Men with Metastatic Castration-Resistant Prostate Cancer	2021	MOLECULAR CANCER RESEARCH	Gupta, S and Halabi, S and Kemeny, G and Anand, M and Giannakakou, P and Nanus, DM and George, DJ and Gregory, SG and Armstrong, AJ	http://dx.doi.org/10.1158/1541-7786.MCR-20-0975	Irrelevant study outcome	10.1158/1541-7786.MCR-20-0975
Advances in Current Treatment Paradigms for Metastatic Hormone-Sensitive Prostate Cancer	2025	JOURNAL OF CLINICAL MEDICINE	Smani, S and DuBois, J and Ajjawi, I and Sohoni, N and Choksi, AU and Lokeshwar, SD and Kim, IY and Renzulli, JF II	http://dx.doi.org/10.3390/jcm14082565	publication type	10.3390/jcm14082565
Cyclin-Dependent Kinase Inhibition in Prostate Cancer: Past, Present, and Future	2025	CANCERS	Siskin, M and Economides, MP and Wise, DR	http://dx.doi.org/10.3390/cancers17050774	publication type	10.3390/cancers17050774
TP53 Deficiency in the Natural History of Prostate Cancer	2025	CANCERS	Ofner, H and Kramer, G and Shariat, SF and Hassler, MR	http://dx.doi.org/10.3390/cancers17040645	publication type	10.3390/cancers17040645
Triplet therapy for metastatic castration-sensitive prostate cancer: Rationale and clinical evidence	2025	INTERNATIONAL JOURNAL OF UROLOGY	Suzuki, H and Akamatsu, S and Shiota, M and Kakiuchi, H and Kimura, T	http://dx.doi.org/10.1111/iju.15647	publication type	10.1111/iju.15647
The Protein Corona on Nanoparticles for Tumor Targeting in Prostate Cancer-A Review of the Literature and Experimental Trial Protocol	2024	BIOLOGY-BASEL	Bevilacqua, G and Corvino, R and Capriotti, AL and Montone, CM and Moriconi, M and Salciccia, S and Brunelli, V and Santarelli, V and Sciarra, B and Lagana, A and Santini, D and Sciarra, A and Gentilucci, A	http://dx.doi.org/10.3390/biology13121024	publication type	10.3390/biology13121024
French AFU Cancer Committee Guidelines - Update 2024-2026: Prostate cancer - Management of metastatic disease and castration resistance	2024	FRENCH JOURNAL OF UROLOGY	Ploussard, G and Dariane, C and Mathieu, R and Baboudjian, M and Barret, E and Brureau, L and Fiard, G and Fromont, G and Olivier, J and Rozet, F and Peyrottes, A and Renard-Penna, R and Sargos, P and Supiot, S and Turpin, L and Roubaud, G and RouprÃªt, M	http://dx.doi.org/10.1016/j.fjurol.2024.102710	publication type	10.1016/j.fjurol.2024.102710
Treatment-induced neuroendocrine prostate cancer and de novo neuroendocrine prostate cancer: Identification, prognosis and survival, genetic and epigenetic factors	2024	WORLD JOURNAL OF CLINICAL CASES	Wishahi, M	http://dx.doi.org/10.12998/wjcc.v12.i13.2143	publication type	10.12998/wjcc.v12.i13.2143
Re-sensitization to pembrolizumab following PSMA-CD3 T-cell redirection therapy with JNJ-081 in a patient with mismatch repair-deficient metastatic castration-resistant prostate cancer: a case report	2023	JOURNAL FOR IMMUNOTHERAPY OF CANCER	Reed-Perino, DE and Lai, MC and Yu, EY and Schweizer, MT	http://dx.doi.org/10.1136/jitc-2023-006794	publication type	10.1136/jitc-2023-006794
Circulating tumor DNA (ctDNA) identifies genomic alterations associated with resistance to Nivolumab in combination with other agents in metastatic castration-resistant prostate cancer from the CheckMate 9KD trial	2023	CANCER RESEARCH	Wang, Y and Li, J and Baden, J and Gupta, S and David, JM	http://dx.doi.org/10.1158/1538-7445.AM2023-5580	publication type	10.1158/1538-7445.AM2023-5580
An evaluation of talazoparib plus enzalutamide for the treatment of metastatic castration-resistant prostate cancer	2024	EXPERT REVIEW OF ANTICANCER THERAPY	Serra, R and Giunta, EF and Schepisi, G and Brighi, N and Montanari, D and Lolli, C and Bleve, S and Piras, M and Palmieri, G and Scartozzi, M and Paliogiannis, P and De Giorgi, U	http://dx.doi.org/10.1080/14737140.2024.2445152	publication type	10.1080/14737140.2024.2445152
Therapeutic implications of homologous repair deficiency testing in patients with prostate cancer (Part 2 of 2)	2024	PROSTATE CANCER AND PROSTATIC DISEASES	Serritella, AV and Taylor, A and Haffner, MC and Abida, W and Bryce, A and Karsh, LI and Tagawa, ST and Twardowski, P and Armstrong, AJ and Lang, JM	http://dx.doi.org/10.1038/s41391-024-00887-z	publication type	10.1038/s41391-024-00887-z
Homologous Recombination Repair Deficiency in Metastatic Prostate Cancer: New Therapeutic Opportunities	2024	INTERNATIONAL JOURNAL OF MOLECULAR SCIENCES	Piombino, C and Pipitone, S and Tonni, E and Mastrodomenico, L and Oltrecolli, M and Tchawa, C and Matranga, R and Roccabruna, S and D'Agostino, E and Pirola, M and Bacchelli, F and Baldessari, C and Baschieri, MC and Dominici, M and Sabbatini, R and Vitale, MG	http://dx.doi.org/10.3390/ijms25094624	publication type	10.3390/ijms25094624
Optimal systemic therapy in men with low-volume prostate cancer	2024	CURRENT OPINION IN UROLOGY	Saxena, A and Andrews, J and Bryce, AH and Riaz, IB	http://dx.doi.org/10.1097/MOU.0000000000001165	publication type	10.1097/MOU.0000000000001165
From biology to the clinic - exploring liver metastasis in prostate cancer	2024	NATURE REVIEWS UROLOGY	Ni, XD and Wei, Y and Li, XM and Pan, J and Fang, BW and Zhang, TW and Lu, Y and Ye, DW and Zhu, Y	http://dx.doi.org/10.1038/s41585-024-00875-x	publication type	10.1038/s41585-024-00875-x
Precision Medicine in Castration-Resistant Prostate Cancer: Advances, Challenges, and the Landscape of PARPi Therapy-A Narrative Review	2024	INTERNATIONAL JOURNAL OF MOLECULAR SCIENCES	Dimitrov, G and Mangaldzhiev, R and Slavov, C and Popov, E	http://dx.doi.org/10.3390/ijms25042184	publication type	10.3390/ijms25042184
PARP inhibitors alone or in combination for prostate cancer	2024	THERAPEUTIC ADVANCES IN UROLOGY	de la Maza, MDF and Gracia, JLP and MiÃ±ana, B and Castro, E	http://dx.doi.org/10.1177/17562872241272929	publication type	10.1177/17562872241272929
Immunogenomic profiles associated with response to life-prolonging agents in prostate cancer	2023	BRITISH JOURNAL OF CANCER	Conteduca, V and Brighi, N and Schepisi, G and De Giorgi, U	http://dx.doi.org/10.1038/s41416-023-02354-3	publication type	10.1038/s41416-023-02354-3
Molecular testing of DNA damage response pathways in prostate cancer patients	2023	CURRENT OPINION IN ONCOLOGY	Patel, L and Pritchard, CC	http://dx.doi.org/10.1097/CCO.0000000000000934	publication type	10.1097/CCO.0000000000000934
Metastasis-Directed Therapy for Oligometastatic Castration-Sensitive Prostate Cancer: An Alternative to ADT?	2023	CURRENT UROLOGY REPORTS	Cahill, EM and Pfail, JL and Fu, MZ and Saraiya, B and Mayer, T and Stephenson, RD and Ennis, RD and Hathout, L and Deek, MP and Ghodoussipour, S and Jang, TL	http://dx.doi.org/10.1007/s11934-023-01159-4	publication type	10.1007/s11934-023-01159-4
Recent advances in the treatment of advanced prostate cancer: maximizing existing therapies while searching for novel solutions	2022	CURRENT OPINION IN ONCOLOGY	Gourdin, T	http://dx.doi.org/10.1097/CCO.0000000000000822	publication type	10.1097/CCO.0000000000000822
Implications of DNA damage repair alterations for the management of prostate cancer	2022	CURRENT OPINION IN UROLOGY	Lozano, R and Olmos, D and Castro, E	http://dx.doi.org/10.1097/MOU.0000000000000983	publication type	10.1097/MOU.0000000000000983
Germline and Somatic Genomic Testing for Metastatic Prostate Cancer: ASCO Guideline	2025	JOURNAL OF CLINICAL ONCOLOGY	Yu, EY and Rumble, RB and Agarwal, N and Cheng, HH and Eggener, SE and Bitting, RL and Beltran, H and Giri, VN and Spratt, D and Mahal, B and Lu, K and Crispino, T and Trabulsi, EJ	http://dx.doi.org/10.1200/JCO-24-02608	publication type	10.1200/JCO-24-02608
Talazoparib for the treatment of prostate cancer	2024	EXPERT OPINION ON PHARMACOTHERAPY	Narang, A and Chehade, C and Ozay, ZI and Nordblad, B and Swami, U and Agarwal, N	http://dx.doi.org/10.1080/14656566.2024.2397002	publication type	10.1080/14656566.2024.2397002
Overview of Radiation Therapy in the Management of Localized and Metastatic Prostate Cancer	2024	CURRENT UROLOGY REPORTS	Mattes, MD	http://dx.doi.org/10.1007/s11934-024-01217-5	publication type	10.1007/s11934-024-01217-5
Is androgen receptor activity in metastatic prostate cancer a good biomarker for bipolar androgen therapy?	2022	JOURNAL OF CLINICAL INVESTIGATION	Peinetti, N and Bilusic, M and Burnstein, KL	http://dx.doi.org/10.1172/JCI165357	publication type	10.1172/JCI165357
Extreme Responses to a Combination of DNA-Damaging Therapy and Immunotherapy in CDK12-Altered Metastatic Castration-Resistant Prostate Cancer: A Potential Therapeutic Vulnerability	2022	CLINICAL GENITOURINARY CANCER	Gongora, ABL and Marshall, CH and Velho, PI and Lopes, CDH and Marin, JF and Camargo, AA and Bastos, DA and Antonarakis, ES	http://dx.doi.org/10.1016/j.clgc.2021.11.015	publication type	10.1016/j.clgc.2021.11.015
Role of Olaparib in the Management of Metastatic Castration-Resistant Prostate Cancer: A Japanese Clinician's Perspective	2022	CANCER MANAGEMENT AND RESEARCH	Matsumoto, T and Shiota, M and Blas, L and Eto, M	http://dx.doi.org/10.2147/CMAR.S326114	publication type	10.2147/CMAR.S326114
GENOMICS OF PROSTATE CANCER: CLINICAL UTILITY AND CHALLENGES	2022	ACTA CLINICA CROATICA	Samija, I and FrÃ¶be, A	http://dx.doi.org/10.20471/acc.2022.61.s3.13	publication type	10.20471/acc.2022.61.s3.13
Poly(ADP-ribose) polymerase inhibitors in prostate cancer: a cornerstone in precision oncology	2021	PHARMACOGENOMICS	Ziadeh, T and Kourie, HR	http://dx.doi.org/10.2217/pgs-2021-0119	publication type	10.2217/pgs-2021-0119
The 27th Annual Prostate Cancer Foundation Scientific Retreat Report	2021	PROSTATE	Miyahira, AK and Soule, HR	http://dx.doi.org/10.1002/pros.24211	publication type	10.1002/pros.24211
Management of early-stage metastatic prostate cancer: appraisal of locoregional treatments and radiation therapy, with or without immunomodulation	2021	ENDOCRINE-RELATED CANCER	Sandoval, ML and Dohm, A and Yamoah, K	http://dx.doi.org/10.1530/ERC-21-0073	publication type	10.1530/ERC-21-0073
A Narrative Review of Implementing Precision Oncology in Metastatic Castration-Resistant Prostate Cancer in Emerging Countries	2021	ONCOLOGY AND THERAPY	Bazarbashi, S and Su, WP and Wong, SW and Singarachari, RA and Rawal, S and Volkova, MI and Bastos, DA	http://dx.doi.org/10.1007/s40487-021-00160-6	publication type	10.1007/s40487-021-00160-6
Circulating Tumor DNA in Genitourinary Cancers: Detection, Prognostics, and Therapeutic Implications	2024	CANCERS	Gerke, MB and Jansen, CS and Bilen, MA	http://dx.doi.org/10.3390/cancers16122280	publication type	10.3390/cancers16122280
Therapeutic biomarkers in metastatic castration-resistant prostate cancer: does the state matter?	2024	CRITICAL REVIEWS IN CLINICAL LABORATORY SCIENCES	Slootbeek, PHJ and Tolmeijer, SH and Mehra, N and Schalken, JA	http://dx.doi.org/10.1080/10408363.2023.2266482	publication type	10.1080/10408363.2023.2266482
Wnt Signaling and Therapeutic Resistance in Castration-Resistant Prostate Cancer	2023	CURRENT PHARMACOLOGY REPORTS	Kishore, C and Zi, XL	http://dx.doi.org/10.1007/s40495-023-00333-z	publication type	10.1007/s40495-023-00333-z
Treatments and challenges in advanced prostate cancer	2023	CURRENT OPINION IN ONCOLOGY	Gourdin, T and Velayati, A	http://dx.doi.org/10.1097/CCO.0000000000000938	publication type	10.1097/CCO.0000000000000938
The growing role of rucaparib in contemporary treatment of metastatic prostate cancer: a review of efficacy and guidance for side effect management	2022	EXPERT REVIEW OF ANTICANCER THERAPY	Rao, AR and Antonarakis, ES	http://dx.doi.org/10.1080/14737140.2022.2081154	publication type	10.1080/14737140.2022.2081154
Intensification Approaches and Treatment Sequencing in Metastatic Castration-resistant Prostate Cancer: A Systematic Review	2025	EUROPEAN UROLOGY	Francini, E and Agarwal, N and Castro, E and Cheng, HH and Chi, KN and Clarke, N and Mateo, J and Rathkopf, D and Saad, F and Tombal, B	http://dx.doi.org/10.1016/j.eururo.2024.09.008	publication type	10.1016/j.eururo.2024.09.008
Highlighting recent progress in the treatment of men with advanced prostate cancer	2024	CURRENT OPINION IN ONCOLOGY	Gourdin, T	http://dx.doi.org/10.1097/CCO.0000000000001035	publication type	10.1097/CCO.0000000000001035
Exploiting the DNA Damage Response for Prostate Cancer Therapy	2024	CANCERS	Stracker, TH and Osagie, OI and Escorcia, FE and Citrin, DE	http://dx.doi.org/10.3390/cancers16010083	publication type	10.3390/cancers16010083
Clinical Application of Poly(ADP-ribose) Polymerase (PARP) Inhibitors in Prostate Cancer	2022	CANCERS	Inderjeeth, AJ and Topp, M and Sanij, E and Castro, E and Sandhu, S	http://dx.doi.org/10.3390/cancers14235922	publication type	10.3390/cancers14235922
Reirradiation Options for Previously Irradiated Prostate cancer (RO-PIP): Feasibility study investigating toxicity outcomes following reirradiation with stereotactic body radiotherapy (SBRT) versus high-dose-rate brachytherapy (HDR-BT)	2022	BMJ OPEN	Zhong, J and Brown, S and Serra, M and Shuttleworth, P and Bownes, P and Thompson, C and Reed, R and Reeves, K and Dubec, M and McHugh, D and Eccles, C and Chuter, R and Tsang, YM and Taylor, NJ and West, C and Buckley, D and Scarsbrook, A and Choudhury, A and Hoskin, P and Henry, A	http://dx.doi.org/10.1136/bmjopen-2022-068580	publication type	10.1136/bmjopen-2022-068580
A narrative review of the role of glucocorticoid receptors in prostate cancer: developments in last 5 years	2022	TRANSLATIONAL ANDROLOGY AND UROLOGY	Zhou, F and Shi, Y and Zhao, GA and Aufderklamm, S and Murray, KS and Jin, BY	http://dx.doi.org/10.21037/tau-22-501	publication type	10.21037/tau-22-501
Looking for a Simplified Diagnostic Model to Identify Potentially Lethal Cases of Prostate Cancer at Initial Diagnosis: An ImGO Pilot Study	2022	CANCERS	Macrini, S and Francesconi, S and Caprera, C and Lancia, D and Corsi, M and Gunnellini, M and Rocchi, A and Pireddu, A and Marziani, F and Mosillo, C and Calandrella, ML and Caserta, C and Giannarelli, D and Guida, A and Ascani, S and Bracarda, S	http://dx.doi.org/10.3390/cancers14061542	publication type	10.3390/cancers14061542
An update on our ability to monitor castration-resistant prostate cancer dynamics with cell-free DNA	2021	EXPERT REVIEW OF MOLECULAR DIAGNOSTICS	Conteduca, V and Brighi, N and Conteduca, D and Bleve, S and Gianni, C and Schepisi, G and Iaia, ML and Gurioli, G and Lolli, C and De Giorgi, U	http://dx.doi.org/10.1080/14737159.2021.1935881	publication type	10.1080/14737159.2021.1935881
A systematic review and meta-analysis on non-metastatic castration resistant prostate cancer: The radiation oncologist's perspective	2022	SEMINARS IN ONCOLOGY	Ingrosso, G and Bottero, M and Becherini, C and Caini, S and AlÃ¬, E and Lancia, A and Ost, P and Sanguineti, G and Siva, S and Zilli, T and Francolini, G and Bellavita, R and Aristei, C and Livi, L and Detti, B	http://dx.doi.org/10.1053/j.seminoncol.2022.09.005	publication type	10.1053/j.seminoncol.2022.09.005
PARP inhibitors in advanced prostate cancer: when to use them?	2021	ENDOCRINE-RELATED CANCER	DÃ­az-MejÃ­a, N and GarcÃ­a-Illescas, D and Morales-Barrera, R and Suarez, C and Planas, J and Maldonado, X and Carles, J and Mateo, J	http://dx.doi.org/10.1530/ERC-21-0133	publication type	10.1530/ERC-21-0133
The importance of personalized medicine in urological cancers	2022	JOURNAL OF DIABETES AND METABOLIC DISORDERS	Khatami, F and Hassanzad, M and Nikfar, S and Guitynavard, F and Karimaee, S and Zadeh, SST and Gholami, K and Rezaeian, A and Feiz-Abadi, SA and Jahanshahi, F and Aghamir, SMK	http://dx.doi.org/10.1007/s40200-021-00824-0	publication type	10.1007/s40200-021-00824-0
Practical Guidance on Establishing a Molecular Testing Pathway for Alterations in Homologous Recombination Repair Genes in Clinical Practice for Patients with Metastatic Prostate Cancer	2024	EUROPEAN UROLOGY ONCOLOGY	Schostak, M and Bradbury, A and Briganti, A and Gonzalez, D and Gomella, L and Mateo, J and Penault-Llorca, F and Stenzinger, A and Wyatt, AW and Bjartell, A	http://dx.doi.org/10.1016/j.euo.2023.08.004	publication type	10.1016/j.euo.2023.08.004
New insights and options into the mechanisms and effects of combined targeted therapy and immunotherapy in prostate cancer	2023	MOLECULAR THERAPY ONCOLYTICS	Lin, ME and Sun, X and Lv, L	http://dx.doi.org/10.1016/j.omto.2023.04.007	publication type	10.1016/j.omto.2023.04.007
Roles of the PARP Inhibitor in BRCA1 and BRCA2 Pathogenic Mutated Metastatic Prostate Cancer: Direct Functions and Modification of the Tumor Microenvironment	2023	CANCERS	Inoue, T and Sekito, S and Kageyama, T and Sugino, Y and Sasaki, T	http://dx.doi.org/10.3390/cancers15092662	publication type	10.3390/cancers15092662
Stranger Things: New Roles and Opportunities for Androgen Receptor in Oncology Beyond Prostate Cancer	2023	ENDOCRINOLOGY	Leo, J and Dondossola, E and Basham, KJ and Wilson, NR and Alhalabi, O and Gao, JJ and Kurnit, KC and White, MG and McQuade, JL and Westin, SN and Wellberg, EA and Frigo, DE	http://dx.doi.org/10.1210/endocr/bqad071	publication type	10.1210/endocr/bqad071
Olaparib and rucaparib for the treatment of DNA repair-deficient metastatic castration-resistant prostate cancer	2021	EXPERT OPINION ON PHARMACOTHERAPY	Maughan, BL and Antonarakis, ES	http://dx.doi.org/10.1080/14656566.2021.1912015	publication type	10.1080/14656566.2021.1912015
Response prediction biomarkers and drug combinations of PARP inhibitors in prostate cancer	2021	ACTA PHARMACOLOGICA SINICA	Chen, YX and Tan, LM and Gong, JP and Huang, MS and Yin, JY and Zhang, W and Zhou, HH and Liu, ZQ	http://dx.doi.org/10.1038/s41401-020-00604-1	publication type	10.1038/s41401-020-00604-1
De Novo Metastatic Prostate Cancer: Are We Moving toward a Personalized Treatment?	2023	CANCERS	Piombino, C and Oltrecolli, M and Tonni, E and Pirola, M and Matranga, R and Baldessari, C and Pipitone, S and Dominici, M and Sabbatini, R and Vitale, MG	http://dx.doi.org/10.3390/cancers15204945	publication type	10.3390/cancers15204945
Theragnostics in prostate cancer	2021	QUARTERLY JOURNAL OF NUCLEAR MEDICINE AND MOLECULAR IMAGING	Farolfi, A and Mei, R and Ali, S and Castellucci, P	http://dx.doi.org/10.23736/S1824-4785.21.03419-1	publication type	10.23736/S1824-4785.21.03419-1
PARP Inhibitors in Metastatic Castration-Resistant Prostate Cancer: Unraveling the Therapeutic Landscape	2024	LIFE-BASEL	Al-Akhras, A and Chehade, CH and Narang, A and Swami, U	http://dx.doi.org/10.3390/life14020198	publication type	10.3390/life14020198
Prostate cancer metastasis and health disparities: a systematic review	2024	PROSTATE CANCER AND PROSTATIC DISEASES	Liadi, Y and Campbell, T and Dike, P and Harlemon, M and Elliott, B and Odero-Marah, V	http://dx.doi.org/10.1038/s41391-023-00667-1	publication type	10.1038/s41391-023-00667-1
Tumour markers in prostate cancer: The post-prostate-specific antigen era	2022	ANNALS OF CLINICAL BIOCHEMISTRY	Garrido, MM and Bernardino, RM and Marta, JC and Holdenrieder, S and Guimaraes, JT	http://dx.doi.org/10.1177/00045632211041890	publication type	10.1177/00045632211041890
Neoadjuvant treatment with androgen receptor signaling inhibitors prior to radical prostatectomy: a systematic review	2021	WORLD JOURNAL OF UROLOGY	Devos, G and Vansevenant, B and De Meerleer, G and Clinckaert, A and Devlies, W and Claessens, F and Graefen, M and Steuber, T and Briganti, A and de la Taille, A and Van Poppel, H and Joniau, S	http://dx.doi.org/10.1007/s00345-021-03611-x	publication type	10.1007/s00345-021-03611-x
Novel forms of prostate cancer chemoresistance to successful androgen deprivation therapy demand new approaches: Rationale for targeting BET proteins	2022	PROSTATE	Mori, JO and Shafran, JS and Stojanova, M and Katz, MH and Gignac, GA and Wisco, JJ and Heaphy, CM and Denis, GV	http://dx.doi.org/10.1002/pros.24351	publication type	10.1002/pros.24351
DNA damage repair genes alterations in genito-urinary malignancies	2023	EUROPEAN SURGICAL RESEARCH	Dariane, C and Timsit, MO	http://dx.doi.org/10.1159/000526415	publication type	10.1159/000526415
Diagnosis and management of neuroendocrine prostate cancer	2024	PROSTATE	de Kouchkovsky, I and Chan, EMY and Schloss, C and Poehlein, C and Aggarwal, R	http://dx.doi.org/10.1002/pros.24664	publication type	10.1002/pros.24664
PSMA-targeted radiotheranostics in modern nuclear medicine: then, now, and what of the future?	2024	THERANOSTICS	Sallam, M and Nguyen, NT and Sainsbury, F and Kimizuka, N and Muyldermans, S and Benesova-SchÃ¤fer, M	http://dx.doi.org/10.7150/thno.92612	publication type	10.7150/thno.92612
Metastatic Castration-Resistant Prostate Cancer: Advances in Treatment and Symptom Management	2024	CURRENT TREATMENT OPTIONS IN ONCOLOGY	Kulasegaran, T and Oliveira, N	http://dx.doi.org/10.1007/s11864-024-01215-2	publication type	10.1007/s11864-024-01215-2
Advances in PARP Inhibitors for Prostate Cancer	2023	CANCERS	Tisseverasinghe, S and Bahoric, B and Anidjar, M and Probst, S and Niazi, T	http://dx.doi.org/10.3390/cancers15061849	publication type	10.3390/cancers15061849
Overcoming Drug Resistance in Advanced Prostate Cancer by Drug Repurposing	2022	MEDICAL SCIENCES	Bahmad, HF and Demus, T and Moubarak, MM and Daher, D and Moreno, JCA and Polit, F and Lopez, O and Merhe, A and Abou-Kheir, W and Nieder, AM and Poppiti, R and Omarzai, Y	http://dx.doi.org/10.3390/medsci10010015	publication type	10.3390/medsci10010015
Clinical Utility of Olaparib in the Treatment of Metastatic Castration-Resistant Prostate Cancer: A Review of Current Evidence and Patient Selection	2021	ONCOTARGETS AND THERAPY	LeVee, A and Lin, CY and Posadas, E and Figlin, R and Bhowmick, NA and Di Vizio, D and Ellis, L and Rosser, CJ and Freeman, MR and Theodorescu, D and Freedland, SJ and Gong, J	http://dx.doi.org/10.2147/OTT.S315170	publication type	10.2147/OTT.S315170
Prostate cancer in transgender women: considerations for screening, diagnosis and management	2023	BRITISH JOURNAL OF CANCER	Crowley, F and Mihalopoulos, M and Gaglani, S and Tewari, AK and Tsao, CK and Djordjevic, M and Kyprianou, N and Purohit, RS and Lundon, DJ	http://dx.doi.org/10.1038/s41416-022-01989-y	publication type	10.1038/s41416-022-01989-y
Clinical implications of genomic alterations in metastatic prostate cancer	2021	PROSTATE CANCER AND PROSTATIC DISEASES	Sumiyoshi, T and Chi, KN and Wyatt, AW	http://dx.doi.org/10.1038/s41391-020-00308-x	publication type	10.1038/s41391-020-00308-x
An Insight on Novel Molecular Pathways in Metastatic Prostate Cancer: A Focus on DDR, MSI and AKT	2021	INTERNATIONAL JOURNAL OF MOLECULAR SCIENCES	Mollica, V and Marchetti, A and Rosellini, M and Nuvola, G and Rizzo, A and Santoni, M and Cimadamore, A and Montironi, R and Massari, F	http://dx.doi.org/10.3390/ijms222413519	publication type	10.3390/ijms222413519
The biology behind combining poly [ADP ribose] polymerase and androgen receptor inhibition for metastatic castration-resistant prostate cancer	2023	EUROPEAN JOURNAL OF CANCER	Agarwal, N and Zhang, T and Efstathiou, E and Sayegh, N and Engelsberg, A and Saad, F and Fizazi, K	http://dx.doi.org/10.1016/j.ejca.2023.113249	publication type	10.1016/j.ejca.2023.113249
Emerging Biomarker-Guided Therapies in Prostate Cancer	2022	CURRENT ONCOLOGY	Deluce, JE and Cardenas, L and Lalani, AK and Vareki, SM and Fernandes, R	http://dx.doi.org/10.3390/curroncol29070400	publication type	10.3390/curroncol29070400
PROMISE: a real-world clinical-genomic database to address knowledge gaps in prostate cancer	2022	PROSTATE CANCER AND PROSTATIC DISEASES	Koshkin, VS and Patel, VG and Ali, A and Bilen, MA and Ravindranathan, D and Park, JJ and Kellezi, O and Cieslik, M and Shaya, J and Cabal, A and Brown, L and Labriola, M and Graham, LS and Pritchard, C and Tripathi, A and Nusrat, S and Barata, P and Jang, A and Chen, SR and Garje, R and Acharya, L and Hwang, C and Pilling, A and Oh, W and Jun, TM and Natesan, D and Nguyen, C and Kilari, D and Pi…	http://dx.doi.org/10.1038/s41391-021-00433-1	publication type	10.1038/s41391-021-00433-1
Genomic Testing in Patients with Metastatic Castration-resistant Prostate Cancer: A Pragmatic Guide for Clinicians	2021	EUROPEAN UROLOGY	Merseburger, AS and Waldron, N and Ribal, MJ and Heidenreich, A and Perner, S and Fizazi, K and Sternberg, CN and Mateo, J and Wirth, MP and Castro, E and Olmos, D and Petrylak, DP and Chowdhury, S	http://dx.doi.org/10.1016/j.eururo.2020.12.039	publication type	10.1016/j.eururo.2020.12.039
Immune Checkpoint Inhibitors in Advanced Prostate Cancer: Current Data and Future Perspectives	2022	CANCERS	Rebuzzi, SE and Rescigno, P and Catalano, F and Mollica, V and Vogl, UM and Marandino, L and Massari, F and Mestre, RP and Zanardi, E and Signori, A and Buti, S and Bauckneht, M and Gillessen, S and Banna, GL and Fornarini, G	http://dx.doi.org/10.3390/cancers14051245	publication type	10.3390/cancers14051245
Co-Inhibition of Androgen Receptor and PARP as a Novel Treatment Paradigm in Prostate Cancer-Where Are We Now?	2022	CANCERS	Rao, AR and Moka, N and Hamstra, DA and Ryan, CJ	http://dx.doi.org/10.3390/cancers14030801	publication type	10.3390/cancers14030801
Tissue- and Blood-derived Genomic Biomarkers for Metastatic Hormone-sensitive Prostate Cancer: A Systematic Review	2021	EUROPEAN UROLOGY ONCOLOGY	Van der Eecken, K and Vanwelkenhuyzen, J and Deek, MP and Tran, PT and Warner, E and Wyatt, AW and Kwan, EM and Verbeke, S and Van Dorpe, J and Fonteyne, V and Lumen, N and De Laere, B and Ost, P	http://dx.doi.org/10.1016/j.euo.2021.10.005	publication type	10.1016/j.euo.2021.10.005
Novel Insights into Autophagy and Prostate Cancer: A Comprehensive Review	2022	INTERNATIONAL JOURNAL OF MOLECULAR SCIENCES	Loizzo, D and Pandolfo, SD and Rogers, D and Cerrato, C and di Meo, NA and Autorino, R and Mirone, V and Ferro, M and Porta, C and Stella, A and Bizzoca, C and Vincenti, L and Spilotros, M and Rutigliano, M and Battaglia, M and Ditonno, P and Lucarelli, G	http://dx.doi.org/10.3390/ijms23073826	publication type	10.3390/ijms23073826
Prospective Evaluation of Clinical Outcomes Using a Multiplex Liquid Biopsy Targeting Diverse Resistance Mechanisms in Metastatic Prostate Cancer	2021	JOURNAL OF CLINICAL ONCOLOGY	Sperger, JM and Emamekhoo, H and McKay, RR and Stahlfeld, CN and Singh, A and Chen, XYE and Kwak, L and Gilsdorf, CS and Wolfe, SK and Wei, XX and Silver, R and Zhang, ZW and Morris, MJ and Bubley, G and Feng, FY and Scher, HI and Rathkopf, D and Dehm, SM and Choueiri, TK and Halabi, S and Armstrong, AJ and Wyatt, AW and Taplin, ME and Zhao, SG and Lang, JM	http://dx.doi.org/10.1200/JCO.21.00169	publication type	10.1200/JCO.21.00169
Prostate cancer immunotherapy: a review of recent advancements with novel treatment methods and efficacy	2022	AMERICAN JOURNAL OF CLINICAL AND EXPERIMENTAL UROLOGY	Wang, I and Song, LK and Wang, BY and Kalebasty, AR and Uchio, E and Zi, XL		publication type	Am J Clin Exp Urol 2022;10(4):210-233
The synthetic lethality of targeting cell cycle checkpoints and PARPs in cancer treatment	2022	JOURNAL OF HEMATOLOGY & ONCOLOGY	Li, SY and Wang, LL and Wang, YY and Zhang, CY and Hong, ZY and Han, ZQ	http://dx.doi.org/10.1186/s13045-022-01360-x	publication type	10.1186/s13045-022-01360-x
Therapy considerations in neuroendocrine prostate cancer: what next?	2021	ENDOCRINE-RELATED CANCER	Beltran, H and Demichelis, F	http://dx.doi.org/10.1530/ERC-21-0140	publication type	10.1530/ERC-21-0140
Revisiting the Radiobiology of Targeted Alpha Therapy	2021	FRONTIERS IN MEDICINE	Pouget, JP and Constanzo, J	http://dx.doi.org/10.3389/fmed.2021.692436	publication type	10.3389/fmed.2021.692436
Management of Patients with Advanced Prostate Cancer: Report from the Advanced Prostate Cancer Consensus Conference 2021	2022	EUROPEAN UROLOGY	Gillessen, S and Armstrong, A and Attard, G and Beer, TM and Beltran, H and Bjartell, A and Bossi, A and Briganti, A and Bristow, RG and Bulbul, M and Caffo, O and Chi, KN and Clarke, CS and Clarke, N and Davis, ID and de Bono, JS and Duran, I and Eeles, R and Efstathiou, E and Efstathiou, J and Ekeke, ON and Evans, CP and Fanti, S and Feng, FY and Fizazi, K and Frydenberg, M and George, D and Gl…	http://dx.doi.org/10.1016/j.eururo.2022.04.002	publication type	10.1016/j.eururo.2022.04.002
Management of Patients with Advanced Prostate Cancer. Part I: Intermediate-/High-risk and Locally Advanced Disease, Biochemical Relapse, and Side Effects of Hormonal Treatment: Report of the Advanced Prostate Cancer Consensus Conference 2022	2023	EUROPEAN UROLOGY	Gillessen, S and Bossi, A and Davis, ID and de Bono, J and Fizazi, K and James, ND and Mottet, N and Shore, N and Small, E and Smith, M and Sweeney, C and Tombal, B and Antonarakis, ES and Aparicio, AM and Armstrong, AJ and Attard, G and Beer, TM and Beltran, H and Bjartell, A and Blanchard, P and Briganti, A and Bristow, RG and Bulbul, M and Caffo, O and Castellano, D and Castro, E and Cheng, HH…	http://dx.doi.org/10.1016/j.eururo.2022.11.002	publication type	10.1016/j.eururo.2022.11.002
BRCA Mutations in Ovarian and Prostate Cancer: Bench to Bedside	2022	CANCERS	Boussios, S and Rassy, E and Moschetta, M and Ghose, A and Adeleke, S and Sanchez, E and Sheriff, M and Chargari, C and Pavlidis, N	http://dx.doi.org/10.3390/cancers14163888	publication type	10.3390/cancers14163888
Epidemiology and genomics of prostate cancer in Asian men	2021	NATURE REVIEWS UROLOGY	Zhu, Y and Mo, M and Wei, Y and Wu, JL and Pan, J and Freedland, SJ and Zheng, Y and Ye, DW	http://dx.doi.org/10.1038/s41585-021-00442-8	publication type	10.1038/s41585-021-00442-8
Prostate cancer	2021	NATURE REVIEWS DISEASE PRIMERS	Rebello, RJ and Oing, C and Knudsen, KE and Loeb, S and Johnson, DC and Reiter, RE and Gillessen, S and Van der Kwast, T and Bristow, RG	http://dx.doi.org/10.1038/s41572-020-00243-0	publication type	10.1038/s41572-020-00243-0
Management of individuals with heterozygous germline pathogenic variants in ATM: A clinical practice resource of the American College of Medical Genetics and Genomics (ACMG)	2025	GENETICS IN MEDICINE	Pal, T and Schon, KR and Astiazaran-Symonds, E and Balman, J and Foulkes, WD and James, P and Klugman, S and Livinski, AA and Mak, JS and Ngeow, J and Voian, N and Wick, MJ and Hanson, H and Stewart, DR and Tischkowitz, M	http://dx.doi.org/10.1016/j.gim.2024.101243	publication type	10.1016/j.gim.2024.101243
A Case Study of Clinical Response to Rucaparib in a Patient with Metastatic Castration-Resistant Prostate Cancer and a RAD51B Alteration	2022	CURRENT ONCOLOGY	Sautois, B and Loehr, A and Watkins, SP and Schroeder, H and Abida, W	http://dx.doi.org/10.3390/curroncol29060333	publication type	10.3390/curroncol29060333
Genome-wide association studies in advanced prostate cancer: KYUCOG-1401-A study	2023	ENDOCRINE-RELATED CANCER	Shiota, M and Tatarano, S and Kamoto, T and Matsuyama, H and Sakai, H and Igawa, T and Kamba, T and Fujimoto, N and Sekine, Y and Kimura, H and Narita, S and Terada, N and Momozawa, Y and Akamatsu, S and Habuchi, T and Yokomizo, A and Naito, S and Eto, M	http://dx.doi.org/10.1530/ERC-23-0044	publication type	10.1530/ERC-23-0044
Clinical Trial Protocol for LuCAB: A Phase I-II Trial Evaluating Cabazitaxel in Combination with [177Lu]Lu-PSMA-617 in Patients with Metastatic Castration-Resistant Prostate Cancer	2025	JOURNAL OF NUCLEAR MEDICINE	Kostos, L and Buteau, JP and Kong, GC and Tran, B and Haskali, MB and Fahey, M and Crumbaker, M and Emmett, L and Hofman, MS and Azad, AA	http://dx.doi.org/10.2967/jnumed.124.269252	Study Design	10.2967/jnumed.124.269252
Cell-free DNA aneuploidy score as a dynamic early response marker in prostate cancer	2025	MOLECULAR ONCOLOGY	Isebia, KT and de Jong, AC and van Dessel, LF and de Weerd, V and Beaufort, C and Helmijr, J and Nakauma-GonzÃ¡lez, JA and van Riet, J and Hamberg, P and Vis, D and van der Heijden, MS and Beije, N and Lolkema, MP and Deger, T and Wilting, SM and de Wit, R and Jansen, MPHM and Martens, JWM	http://dx.doi.org/10.1002/1878-0261.13797	Study Design	10.1002/1878-0261.13797
Safety and efficacy of genomic biomarker-guided neoadjuvant therapy for locally advanced and oligometastatic prostate cancer (SEGNO): study protocol for an open-label prospective phase II umbrella clinical trial	2025	BMC CANCER	Huang, HC and Wang, T and Li, W and Wu, Z and Wang, XG and Xing, JC and Chen, B and Zhang, KY	http://dx.doi.org/10.1186/s12885-025-13826-5	Study Design	10.1186/s12885-025-13826-5
A Novel Molecular Profile of Hormone-Sensitive Prostate Cancer Defines High Risk Patients	2025	CANCER MEDICINE	Piombino, C and Nasso, C and Bettelli, S and Manfredini, S and Vitale, MG and Pipitone, S and Baldessari, C and Costantini, M and Eccher, A and Mastrolia, I and Catani, V and Bacchelli, F and Ferretti, S and Dominici, M and Sabbatini, R	http://dx.doi.org/10.1002/cam4.70472	Study Design	10.1002/cam4.70472
Nivolumab in Patients with Metastatic Castration-Resistant Prostate Cancer with and without DNA Repair Defects	2024	CLINICAL CANCER RESEARCH	Velho, PI and Bastos, DA and Saint'ana, PT and Rigatti, B and da Costa, ET and Muniz, DQB and Andreis, F and Ferreira, RD and Pedrotti, LG and Maistro, S and Katayama, MLH and Folgueira, MAAK and Morelle, A and Leal, A and de Castro, G	http://dx.doi.org/10.1158/1078-0432.CCR-24-1595	Study Design	10.1158/1078-0432.CCR-24-1595
IL-17RA/CTSK axis mediates H. pylori-induced castration-resistant prostate cancer growth	2024	ONCOGENE	Lin, GW and Tian, F and Yu, QW and Weng, XL and Yu, NH and Zhang, F and Yi, C and Ye, J and Ye, DW	http://dx.doi.org/10.1038/s41388-024-03169-z	Study Design	10.1038/s41388-024-03169-z
PIK3/Akt/mTOR pathway alterations in metastatic castration-sensitive prostate cancer	2024	PROSTATE	Sutera, P and Kim, J and Kumar, R and Deek, RA and Stephenson, R and Mayer, T and Saraiya, B and Ghodoussipour, S and Jang, T and Golombos, D and Packiam, V and Ennis, R and Hathout, L and Jabbour, SK and Guler, O and Onal, C and Tran, PT and Deek, MP	http://dx.doi.org/10.1002/pros.24765	Study Design	10.1002/pros.24765
A phase II study (AARDVARC) of AZD4635 in combination with durvalumab and cabazitaxel in patients with progressive, metastatic, castration-resistant prostate cancer	2024	ESMO OPEN	Alonso-Gordoa, T and Goodman, M and Vulsteke, C and Roubaud, G and Zhang, J and Parikh, M and Piulats, JM and Azaro, A and James, GD and Cavazzina, R and Gangl, ET and Thompson, J and Pouliot, G and Kumar, R and Sweeney, C	http://dx.doi.org/10.1016/j.esmoop.2024.103446	Study Design	10.1016/j.esmoop.2024.103446
Biomarker Development Trial of Satraplatin in Patients with Metastatic Castration-Resistant Prostate Cancer	2022	ONCOLOGIST	Liaw, BC and Tsao, CK and Seng, S and Jun, TM and Gong, YX and Galsky, MD and Oh, WK	http://dx.doi.org/10.1093/oncolo/oyac224	Study Design	10.1093/oncolo/oyac224
Tumor evolution metrics predict recurrence beyond 10 years in locally advanced prostate cancer	2024	NATURE CANCER	Fernandez-Mateos, J and Cresswell, GD and Trahearn, N and Webb, K and Sakr, C and Lampis, A and Stuttle, C and Corbishley, CM and Stavrinides, V and Zapata, L and Spiteri, I and Heide, T and Gallagher, L and James, C and Ramazzotti, D and Gao, AN and Kote-Jarai, Z and Acar, A and Truelove, L and Proszek, P and Murray, J and Reid, A and Wilkins, A and Hubank, M and Eeles, R and Dearnaley, D and So…	http://dx.doi.org/10.1038/s43018-024-00787-0	Study Design	10.1038/s43018-024-00787-0
Effectiveness and durability of benefit of mTOR inhibitors in a real-world cohort of patients with metastatic prostate cancer and PI3K pathway alterations	2023	PROSTATE CANCER AND PROSTATIC DISEASES	Eule, CJ and Flaig, TW and Wong, K and Graf, R and Lam, ET	http://dx.doi.org/10.1038/s41391-022-00612-8	Study Design	10.1038/s41391-022-00612-8
Comprehensive genomic profiling of treatment	2022	CLINICAL GENITOURINARY CANCER	Kappel, C and Jiang, D and Wong, B and Zhang, T and Selvarajah, S and Warner, E and Hansen, AR and Fallah-Rad, N and Sacher, AG and Stockley, TL and Bedard, PL and Sridhar, SS	http://dx.doi.org/10.1016/j.clgc.2022.02.004	Study Design	10.1016/j.clgc.2022.02.004
Increased Pathway Complexity Is a Prognostic Biomarker in Metastatic Castration-Resistant Prostate Cancer	2021	CANCERS	De Laere, B and Crippa, A and Mortezavi, A and Ghysel, C and Rajan, P and Eklund, M and Wyatt, A and Dirix, L and Ost, P and GrÃ¶nberg, H and Lindberg, J	http://dx.doi.org/10.3390/cancers13071588	Study Design	10.3390/cancers13071588
A phase 2 study of AZD4635 in combination with durvalumab or oleclumab in patients with metastatic castration-resistant prostate cancer	2024	CANCER IMMUNOLOGY IMMUNOTHERAPY	Falchook, GS and Reeves, J and Gandhi, S and Spigel, DR and Arrowsmith, E and George, DJ and Karlix, J and Pouliot, G and Hattersley, MM and Gangl, ET and James, GD and Thompson, J and Russell, DL and Patel, B and Kumar, R and Lim, E	http://dx.doi.org/10.1007/s00262-024-03640-6	Study Design	10.1007/s00262-024-03640-6
Integrated Genomic Analysis of Primary Prostate Tumor Foci and Corresponding Lymph Node Metastases Identifies Mutations and Pathways Associated with Metastasis	2023	CANCERS	Moreno, CS and Winham, CL and Alemozaffar, M and Klein, ER and Lawal, IO and Abiodun-Ojo, OA and Patil, D and Barwick, BG and Huang, YJ and Schuster, DM and Sanda, MG and Osunkoya, AO	http://dx.doi.org/10.3390/cancers15235671	Study Design	10.3390/cancers15235671
Phase II proof-of-concept study of atorvastatin in castration-resistant prostate cancer	2023	BJU INTERNATIONAL	Rushworth, LK and Loveridge, C and Salji, M and MacLeod, M and Mui, E and Sumpton, D and Neilson, M and Hedley, A and Alexander, L and McCartney, E and Patel, R and Wallace, J and Delles, C and Jones, R and Leung, HY	http://dx.doi.org/10.1111/bju.15851	Study Design	10.1111/bju.15851
Dynamic changes in gene alterations during chemotherapy in metastatic castrate resistant prostate cancer	2022	SCIENTIFIC REPORTS	Tan, W and Zheng, TT and Wang, A and Roacho, J and Thao, S and Du, P and Jia, SD and Yu, JJ and King, BL and Kohli, M	http://dx.doi.org/10.1038/s41598-022-08520-6	Study Design	10.1038/s41598-022-08520-6
The Prognostic Significance of Homologous Recombination Repair Pathway Alterations in Metastatic Hormone Sensitive Prostate Cancer	2022	CLINICAL GENITOURINARY CANCER	Lee, AM and Saidian, A and Shaya, J and Nonato, T and Cabal, A and Randall, JM and Millard, F and Stewart, T and Rose, B and Tamayo, P and McKay, RR	http://dx.doi.org/10.1016/j.clgc.2022.06.016	Study Design	10.1016/j.clgc.2022.06.016
Prognostic Impact of Sarcopenia in Patients with Metastatic Hormone-Sensitive Prostate Cancer	2021	CANCERS	Lee, JH and Jee, BA and Kim, JH and Bae, H and Chung, JH and Song, W and Sung, HH and Jeon, HG and Jeong, BC and Seo, SI and Jeon, SS and Lee, HM and Park, SH and Kang, M	http://dx.doi.org/10.3390/cancers13246345	Study Design	10.3390/cancers13246345
Olaparib in Patients With Metastatic Prostate Cancer With BRCA1/2 Mutation: Results From the TAPUR Study	2023	JCO PRECISION ONCOLOGY	Yang, ES and Halabi, S and Rothe, M and Garrett-Mayer, E and Mangat, PK and Pisick, E and Dib, E and Burgess, EF and Zakem, M and Rohatgi, N and Bilen, MA and O'Lone, R and Grantham, GN and Schilsky, RL	http://dx.doi.org/10.1200/PO.22.00505	Study Design	10.1200/PO.22.00505
Peripheral gene signatures reveal distinct cancer patient immunotypes with therapeutic implications for autologous DC-based vaccines	2022	ONCOIMMUNOLOGY	Hensler, M and Rakova, J and Kasikova, L and Lanickova, T and Pasulka, J and Holicek, P and Hraska, M and Hrnciarova, T and Kadlecova, P and Schoenenberger, A and Sochorova, K and Rozkova, D and Sojka, L and Drozenova, J and Laco, J and Horvath, R and Podrazil, M and Guo, HY and Brtnicky, T and Halaska, MJ and Rob, L and Ryska, A and Coosemans, A and Vergote, I and Garg, AD and Cibula, D and Bart…	http://dx.doi.org/10.1080/2162402X.2022.2101596	Study Design	10.1080/2162402X.2022.2101596
Genomic Profiling of Metastatic Castration-Resistant Prostate Cancer Samples Resistant to Androgen Receptor Pathway Inhibitors	2023	CLINICAL CANCER RESEARCH	Menssouri, N and Poiraudeau, L and Helissey, C and Bigot, L and Sabio, J and Ibrahim, T and Pobel, C and Nicotra, C and Ngo-Camus, M and Lacroix, L and Rouleau, E and Tselikas, L and Chauchereau, A and Blanc-Durand, F and Bernard-Tessier, A and Patrikidou, A and Naoun, N and Flippot, R and Colomba, E and Fuerea, A and Albiges, L and Lavaud, P and van de Wiel, P and den Biezen, E and Wesseling-Roz…	http://dx.doi.org/10.1158/1078-0432.CCR-22-3736	Study Design	10.1158/1078-0432.CCR-22-3736
11-Ketotestosterone is the predominant active androgen in prostate cancer patients after castration	2021	JCI INSIGHT	Snaterse, G and van Dessel, LF and van Riet, J and Taylor, AE and van der Vlugt-Daane, M and Hamberg, P and de Wit, R and Visser, JA and Arlt, W and Lolkema, MP and Hofland, J	http://dx.doi.org/10.1172/jci.insight.148507	Study Design	10.1172/jci.insight.148507
Circulating and Intratumoral Adrenal Androgens Correlate with Response to Abiraterone in Men with Castration-Resistant Prostate Cancer	2021	CLINICAL CANCER RESEARCH	Mostaghel, EA and Marck, BT and Kolokythas, O and Chew, F and Yu, EY and Schweizer, MT and Cheng, HH and Kantoff, PW and Balk, SP and Taplin, ME and Sharifi, N and Matsumoto, AM and Nelson, PS and Montgomery, RB	http://dx.doi.org/10.1158/1078-0432.CCR-21-1819	Study Design	10.1158/1078-0432.CCR-21-1819
A Phase Ib/II Study of the CDK4/6 Inhibitor Ribociclib in Combination with Docetaxel plus Prednisone in Metastatic Castration-Resistant Prostate Cancer	2022	CLINICAL CANCER RESEARCH	de Kouchkovsky, I and Rao, A and Carneiro, BA and Zhang, L and Lewis, C and Phone, A and Small, EJ and Friedlander, T and Fong, L and Paris, PL and Ryan, CJ and Szmulewitz, RZ and Aggarwal, R	http://dx.doi.org/10.1158/1078-0432.CCR-21-4302	Study Design	10.1158/1078-0432.CCR-21-4302
CDC20 and PTTG1 are Important Biomarkers and Potential Therapeutic Targets for Metastatic Prostate Cancer	2021	ADVANCES IN THERAPY	Dai, L and Song, ZX and Wei, DP and Zhang, JD and Liang, JQ and Wang, BB and Ma, WT and Li, LY and Dang, YL and Zhao, L and Zhang, LM and Zhao, YM	http://dx.doi.org/10.1007/s12325-021-01729-3	Study Design	10.1007/s12325-021-01729-3
Emergence of BRCA Reversion Mutations in Patients with Metastatic Castration-resistant Prostate Cancer After Treatment with Rucaparib	2023	EUROPEAN UROLOGY	Loehr, A and Hussain, A and Patnaik, A and Bryce, AH and Castellano, D and Font, A and Shapiro, J and Zhang, JS and Sautois, B and Vogelzang, NJ and Chatta, G and Courtney, K and Harzstark, A and Ricci, F and Despain, D and Watkins, S and King, C and Nguyen, M and Simmons, AD and Chowdhury, S and Abida, W	http://dx.doi.org/10.1016/j.eururo.2022.09.010	Study Design	10.1016/j.eururo.2022.09.010
Detection of BRCA1, BRCA2, and ATM Alterations in Matched Tumor Tissue and Circulating Tumor DNA in Patients with Prostate Cancer Screened in PROfound	2023	CLINICAL CANCER RESEARCH	Chi, KN and Barnicle, A and Sibilla, C and Lai, ZW and Corcoran, C and Barrett, JC and Adelman, CA and Qiu, P and Easter, A and Dearden, S and Oxnard, GR and Agarwal, N and Azad, A and de Bono, J and Mateo, J and Olmos, D and Thiery-Vuillemin, A and Harrington, EA	http://dx.doi.org/10.1158/1078-0432.CCR-22-0931	Study Design	10.1158/1078-0432.CCR-22-0931
Combined CTLA-4 and PD-L1 blockade in patients with chemotherapy-naive metastatic castration-resistant prostate cancer is associated with increased myeloid and neutrophil immune subsets in the bone microenvironment	2021	JOURNAL FOR IMMUNOTHERAPY OF CANCER	Subudhi, SK and Siddiqui, BA and Aparicio, AM and Yadav, SS and Basu, S and Chen, H and Jindal, S and Tidwell, RSS and Varma, A and Logothetis, CJ and Allison, JP and Corn, PG and Sharma, P	http://dx.doi.org/10.1136/jitc-2021-002919	Study Design	10.1136/jitc-2021-002919
Targeting myeloid chemotaxis to reverse prostate cancer therapy resistance	2023	NATURE	Guo, C and Sharp, A and Gurel, B and Crespo, M and Figueiredo, I and Jain, S and Vogl, U and Rekowski, J and Rouhifard, M and Gallagher, L and Yuan, W and Carreira, S and Chandran, K and Paschalis, A and Colombo, I and Stathis, A and Bertan, C and Seed, G and Goodall, J and Raynaud, F and Ruddle, R and Swales, KE and Malia, J and Bogdan, D and Tiu, C and Caldwell, R and Aversa, C and Ferreira, A …	http://dx.doi.org/10.1038/s41586-023-06696-z	Study Design	10.1038/s41586-023-06696-z
Regulation of CEACAM5 and Therapeutic Efficacy of an Anti-CEACAM5-SN38 Antibody-drug Conjugate in Neuroendocrine Prostate Cancer	2021	CLINICAL CANCER RESEARCH	DeLucia, DC and Cardillo, TM and Ang, L and Labrecque, MP and Zhang, AL and Hopkins, JE and De Sarkar, N and Coleman, I and da Costa, RMG and Corey, E and True, LD and Haffner, MC and Schweizer, MT and Morrissey, C and Nelson, PS and Lee, JK	http://dx.doi.org/10.1158/1078-0432.CCR-20-3396	Study Design	10.1158/1078-0432.CCR-20-3396
The Current Status of Comprehensive Genomic Profiling in the Management of Metastatic Castration-Resistant Prostate Cancer: A Study from a Cooperative Hospital for Cancer Genomic Medicine in Japan	2024	JOURNAL OF NIPPON MEDICAL SCHOOL	Akatsuka, J and Kimura, G and Takadate, M and Hiraoka, S and Sahara, T and Iwai, T and Hasegawa, H and Mikami, H and Obayashi, K and Takeda, H and Endo, Y and Toyama, Y and Yamamoto, Y and Yamada, T and Kondo, Y	http://dx.doi.org/10.1272/jnms.JNMS.2024_91-512	Study Design	10.1272/jnms.JNMS.2024_91-512
Side effect management algorithms for niraparib/abiraterone acetate in prostate cancer	2024	CANADIAN JOURNAL OF UROLOGY	Lattouf, JB and Ko, JJ and Davis, MK and Constance, C and Gotto, GT		Study Design	Can J Urol. 2024 Oct;31(5):11977-11985
Carboplatin in metastatic castration-resistant prostate cancer patients with molecular alterations of the DNA damage repair pathway: the PRO-CARBO phase II trial	2024	THERAPEUTIC ADVANCES IN UROLOGY	Coquan, E and Penel, N and Lequesne, J and Leman, R and Lavaud, P and Neviere, Z and Brachet, PE and Meriaux, E and Carnot, A and Boutrois, J and Castera, M and Goardon, N and Muller, E and Leconte, A and Thiery-Vuillemin, A and Clarisse, B and Joly, F	http://dx.doi.org/10.1177/17562872241229876	Study Design	10.1177/17562872241229876
Plasma extracellular vesicle circRNA signature and resistance to abiraterone in metastatic castration-resistant prostate cancer	2023	BRITISH JOURNAL OF CANCER	Tao, W and Luo, ZH and He, YD and Wang, BY and Xia, TL and Deng, WM and Zhang, LX and Tang, XM and Meng, ZA and Gao, X and Li, LY	http://dx.doi.org/10.1038/s41416-023-02147-8	Study Design	10.1038/s41416-023-02147-8
BRCA-deficient metastatic prostate cancer has an adverse prognosis and distinct genomic phenotype	2023	EBIOMEDICINE	Fettke, H and Dai, C and Kwan, EM and Zheng, TT and Du, P and Ng, N and Bukczynska, P and Docanto, M and Kostos, L and Foroughi, S and Brown, S and Graham, LJK and Mahon, K and Horvath, LG and Jia, SD and Kohli, M and Azad, AA	http://dx.doi.org/10.1016/j.ebiom.2023.104738	Study Design	10.1016/j.ebiom.2023.104738
A Phase I Dose-Escalation Study to Evaluate the Safety and Tolerability of Evofosfamide in Combination with Ipilimumab in Advanced Solid Malignancies	2021	CLINICAL CANCER RESEARCH	Hegde, A and Jayaprakash, P and Couillault, CA and Piha-Paul, S and Karp, D and Rodon, J and Pant, S and Fu, SQ and Dumbrava, EE and Yap, TA and Subbiah, V and Bhosale, P and Coarfa, C and Higgins, JP and Williams, ET and Wilson, TF and Lim, J and Meric-Bernstam, F and Sumner, E and Zain, H and Nguyen, D and Nguyen, LM and Rajapakshe, K and Curran, MA and Hong, DS	http://dx.doi.org/10.1158/1078-0432.CCR-20-4118	Study Design	10.1158/1078-0432.CCR-20-4118
Evolution of Castration-Resistant Prostate Cancer in ctDNA during Sequential Androgen Receptor Pathway Inhibition	2021	CLINICAL CANCER RESEARCH	Annala, M and Taavitsainen, S and Khalaf, DJ and Vandekerkhove, G and Beja, K and Sipola, J and Warner, EW and Herberts, C and Wong, A and Fu, SM and Finch, DL and Oja, CD and Vergidis, J and Zulfiqar, M and Eigl, BJ and Kollmansberger, CK and Nykter, M and Gleave, ME and Chi, KN and Wyatt, AW	http://dx.doi.org/10.1158/1078-0432.CCR-21-1625	Study Design	10.1158/1078-0432.CCR-21-1625
