# Supplementary material for: Omics-Mediated Treatment for Advanced Prostate Cancer: Moving Towards Precision Oncology
Source: Int J Mol Sci. 2025 Aug 2;26(15):7475. doi: 10.3390/ijms26157475 (PMC12347257; doi:10.3390/ijms26157475)
Supplement: Supplementary file 1 [file ijms-26-07475-s001.zip › S6_Excluded_articles_repurposed_studies_with_reasons.xlsx]

## Sheet: articles
title	journal	authors	url	notes	doi
Targeting AXL Inhibits the Growth and Metastasis of Prostate Cancer in Bone	CLINICAL CANCER RESEARCH	Chiu, Chun-Lung and Zhang, Dalin and Zhao, Hongjuan and Wei, Yi and Polasko, Alexandra Lapat and Thomsen, Mikkel Thy and Yang, Vanessa and Yang, Kasie Kexin and Hauck, Spencer and Peterson, Eric E. and Wen, Ru M. and Qiu, Zhengyuan and Corey, Eva and Miao, Yu Rebecca and Rankin, Erinn B. and Peehl, Donna M. and Huang, Jiaoti and Giaccia, Amato J. and Brooks, James D.	https://dx.doi.org/10.1158/1078-0432.CCR-24-3028	Irrelevant study outcome	10.1158/1078-0432.CCR-24-3028
Dual inhibition of ATR and DNA-PKcs radiosensitizes ATM-mutant prostate cancer	ONCOGENE	Hofstad, Mia and Woods, Andrea and Parra, Karla and Sychev, Zoi E. and Mazzagatti, Alice and Huo, Xiaofang and Yu, Lan and Gilbreath, Collin and Chen, Wei-Min and Davis, Anthony J. and Ly, Peter and Drake, Justin M. and Kittler, Ralf	https://dx.doi.org/10.1038/s41388-025-03343-x	Irrelevant study outcome	10.1038/s41388-025-03343-x
Chrysosplenetin B suppresses the growth of human prostate cancer cells by inducing G1 cell cycle arrest	BIOIMPACTS	He, Gang and Feng, Yanjiao and Chen, Tangcong and Zhang, Yiyuan and Liang, Li and Yan, Jun and Song, Yanxia and Chen, Fengzheng and Liu, Wei	https://dx.doi.org/10.34172/bi.30688	Irrelevant study outcome	10.34172/bi.30688
Exploring the multi-targeted mechanism of Saikosaponin A in prostate cancer treatment: a network pharmacology and molecular docking approach	FRONTIERS IN PHARMACOLOGY	Zhu, Genbao and Jiang, Zhiming and Zhu, Niuping and Wang, Donghui and Guo, Tianpeng and Meng, Yiqing and Zhu, Yi and Tan, Kemeng and Hu, Mengxue and Tang, Heng and Wang, Xuannian	https://dx.doi.org/10.3389/fphar.2025.1530715	Irrelevant study outcome	10.3389/fphar.2025.1530715
Targeting AURKA with multifunctional nanoparticles in CRPC therapy	JOURNAL OF NANOBIOTECHNOLOGY	Deng, Bin and Ke, Binghu and Tian, Qixing and Gao, Yukui and Zhai, Qiliang and Zhang, Wenqiang	https://dx.doi.org/10.1186/s12951-024-03070-7	Irrelevant study outcome	10.1186/s12951-024-03070-7
Castrate-resistant prostate cancer response to taxane is determined by an HNF1-dependent apoptosis resistance circuit	CELL REPORTS MEDICINE	Senatorov, Ilya S. and Bowman, Joel and Jansson, Keith H. and Alilin, Aian Neil and Capaldo, Brian J. and Lake, Ross and Riba, Morgan and Abbey, Yasmine C. and Mcknight, Crystal and Zhang, Xiaohu and Raj, Sonam and Beshiri, Michael L. and Shinn, Paul and Nguyen, Holly and Thomas, Craig J. and Corey, Eva and Kelly, Kathleen	https://dx.doi.org/10.1016/j.xcrm.2024.101868	Irrelevant study outcome	10.1016/j.xcrm.2024.101868
Defining Splicing Factor Requirements for Androgen Receptor Variant Synthesis in Advanced Prostate Cancer	MOLECULAR CANCER RESEARCH	Walker, Laura and Duncan, Ruaridh and Adamson, Beth and Kendall, Hannah and Brittain, Nicholas and Luzzi, Sara and Jones, Dominic and Chaytor, Lewis and Peel, Samantha and Crafter, Claire and O'Neill, Daniel J. and Gaughan, Luke	https://dx.doi.org/10.1158/1541-7786.MCR-23-0958	Irrelevant study outcome	10.1158/1541-7786.MCR-23-0958
pSTAT3 Expression is Increased in Advanced Prostate Cancer in Post-Initiation of Androgen Deprivation Therapy	PROSTATE	Bialas, Piotr and Kobayashi, Tamae and Hellsten, Rebecka and Krzyzanowska, Agnieszka and Persson, Margareta and Marginean, Felicia and Trudel, Dominique and Garraway, Isla P. and Trock, Bruce J. and Taimen, Pekka and Saad, Fred and Mirtti, Tuomas and Knudsen, Beatrice and De Marzo, Angelo M. and Bjartell, Anders	https://dx.doi.org/10.1002/pros.24820	Irrelevant study outcome	10.1002/pros.24820
1,25-Dihydroxyvitamin D3 Suppresses Prognostic Survival Biomarkers Associated with Cell Cycle and Actin Organization in a Non-Malignant African American Prostate Cell Line	BIOLOGY-BASEL	Johnson, Jabril R. and Martini, Rachel N. and Yuan, Yate-Ching and Woods-Burnham, Leanne and Walker, Mya and Ortiz-Hernandez, Greisha L. and Kobeissy, Firas and Galloway, Dorothy and Gaddy, Amani and Oguejiofor, Chidinma and Allen, Blake and Lewis, Deyana and Davis, Melissa B. and Kimbro, K. Sean and Yates, Clayton C. and Murphy, Adam B. and Kittles, Rick A.	https://dx.doi.org/10.3390/biology13050346	Irrelevant study outcome	10.3390/biology13050346
Computer classification and construction of a novel prognostic signature based on moonlighting genes in prostate cancer	FRONTIERS IN ONCOLOGY	Mei, Wangli and Jin, Liang and Zhang, Bihui and Sun, Xianchao and Yang, Guosheng and Li, Sheng and Ye, Lin	https://dx.doi.org/10.3389/fonc.2022.982267	Irrelevant study outcome	10.3389/fonc.2022.982267
Novel chemotherapeutic agent FX-9 activates NF-ÎºB signaling and induces G1 phase arrest by activating CDKN1A in a human prostate cancer cell line	BMC CANCER	Weiner, F. and Schille, J. T. and Koczan, D. and Wu, X-F and Beller, M. and Junghanss, C. and Hewicker-Trautwein, M. and Escobar, H. Murua and Nolte, I	https://dx.doi.org/10.1186/s12885-021-08836-y	Irrelevant study outcome	10.1186/s12885-021-08836-y
Therapeutic targeting of histone lysine demethylase KDM4B blocks the growth of castration-resistant prostate cancer	BIOMEDICINE & PHARMACOTHERAPY	Duan, Lingling and Chen, Yu-An and Liang, Yanping and Chen, Zhenhua and Lu, Jun and Fang, Yong and Cao, Jiazheng and Lu, Jian and Zhao, Hongwei and Pong, Rey-Chen and Hernandez, Elizabeth and Kapur, Payal and Tran, Tram Anh T. and Smith, Tristan and Martinez, Elisabeth D. and Ahn, Jung-Mo and Hsieh, Jer-Tsong and Luo, Jun-hang and Liu, Zhi-Ping	https://dx.doi.org/10.1016/j.biopha.2022.114077	Irrelevant study outcome	10.1016/j.biopha.2022.114077
Expression of MUS81 Mediates the Sensitivity of Castration-Resistant Prostate Cancer to Olaparib	JOURNAL OF IMMUNOLOGY RESEARCH	Gong, Lifeng and Tang, Yu and Jiang, Li and Tang, Wei and Luo, Shengjun	https://dx.doi.org/10.1155/2022/4065580	Irrelevant study outcome	10.1155/2022/4065580
Novel insights into the anti-cancer effects of 3-bromopyruvic acid against castration-resistant prostate cancer	EUROPEAN JOURNAL OF PHARMACOLOGY	Yeh, Hsin-Chih and Su, Chia-Cheng and Wu, Yen-Hsuan and Lee, Cheng Hsueh and Bao, Bo-Ying and Cheng, Wei-Chung and Wang, Shu-Chi and Liu, Po-Len and Chiu, Chien-Chih and Chuu, Chih-Pin and Ke, Chien-Chih and Wu, Hsin-En and Chen, Yuan-Ru and Chung, Wei-Ju and Huang, Shu-Pin and Li, Chia-Yang	https://dx.doi.org/10.1016/j.ejphar.2022.174929	Irrelevant study outcome	10.1016/j.ejphar.2022.174929
Plasma microRNA Signature as Companion Diagnostic for Abiraterone Acetate Treatment in Metastatic Castration-Resistant Prostate Cancer: A Pilot Study	INTERNATIONAL JOURNAL OF MOLECULAR SCIENCES	Detassis, Simone and Precazzini, Francesca and Grasso, Margherita and Del Vescovo, Valerio and Maines, Francesca and Caffo, Orazio and Campomenosi, Paola and Denti, Michela A.	https://dx.doi.org/10.3390/ijms25115573	Irrelevant study outcome	10.3390/ijms25115573
Patient-derived castration-resistant prostate cancer model revealed CTBP2 upregulation mediated by OCT1 and androgen receptor	BMC CANCER	Obinata, Daisuke and Takayama, Kenichi and Lawrence, Mitchell G. and Funakoshi, Daigo and Hara, Makoto and Niranjan, Birunthi and Teng, Linda and Taylor, Renea A. and Risbridger, Gail P. and Takahashi, Satoru and Inoue, Satoshi	https://dx.doi.org/10.1186/s12885-024-12298-3	Irrelevant study outcome	10.1186/s12885-024-12298-3
Splicing targeting drugs highlight intron retention as an actionable vulnerability in advanced prostate cancer	JOURNAL OF EXPERIMENTAL & CLINICAL CANCER RESEARCH	Naro, Chiara and Antonioni, Ambra and Medici, Vanessa and Caggiano, Cinzia and Jolly, Ariane and de la Grange, Pierre and Bielli, Pamela and Paronetto, Maria Paola and Sette, Claudio	https://dx.doi.org/10.1186/s13046-024-02986-0	Irrelevant study outcome	10.1186/s13046-024-02986-0
Computer-aided analysis of quercetin mechanism of overcoming docetaxel resistance in docetaxel-resistant prostate cancer	JOURNAL OF GENETIC ENGINEERING AND BIOTECHNOLOGY	Omoboyede, Victor and Ibrahim, Ochapa and Umar, Haruna Isiyaku and Oke, Grace Ayomide and Onile, Olugbenga Samson and Chukwuemeka, Prosper Obed	https://dx.doi.org/10.1186/s43141-023-00498-6	Irrelevant study outcome	10.1186/s43141-023-00498-6
A novel prognostic model for prostate cancer based on androgen biosynthetic and catabolic pathways	FRONTIERS IN ONCOLOGY	Fan, Aoyu and Zhang, Yunyan and Cheng, Jiangting and Li, Yunpeng and Chen, Wei	https://dx.doi.org/10.3389/fonc.2022.950094	Irrelevant study outcome	10.3389/fonc.2022.950094
Polygodial, a Sesquiterpene Dialdehyde, Activates Apoptotic Signaling in Castration-Resistant Prostate Cancer Cell Lines by Inducing Oxidative Stress	CANCERS	Venkatesan, Reshmii and Hussein, Mohamed Ali and Moses, Leah and Liu, Jennifer S. and Khetani, Salman R. and Kornienko, Alexander and Munirathinam, Gnanasekar	https://dx.doi.org/10.3390/cancers14215260	Irrelevant study outcome	10.3390/cancers14215260
Transcriptome subtyping of metastatic Castration Resistance Prostate Cancer (mCRPC) for the precision therapeutics: an in silico analysis	PROSTATE CANCER AND PROSTATIC DISEASES	Liang, Yingchun and Rong, Enlin and Qian, Jin and Ma, Chenkai and Hu, Jimeng	https://dx.doi.org/10.1038/s41391-022-00495-9	Irrelevant study outcome	10.1038/s41391-022-00495-9
Niclosamide exerts anticancer effects through inhibition of the FOXM1-mediated DNA damage response in prostate cancer	AMERICAN JOURNAL OF CANCER RESEARCH	Kim, Mee Young and Jung, Ae Ryang and Shin, Dongho and Kwon, Hyeokjae and Cho, Hyuk Jin and Ha, U-Syn and Hong, Sung-Hoo and Lee, Ji Youl and Kim, Sae Woong and Park, Yong Hyun	https://pubmed.ncbi.nlm.nih.gov/34249437/	Irrelevant study outcome	Am J Cancer Res, 2021, Vol 11(6), pp 2944–2959
Genome-wide Expression Analysis Identifies the Association between SEC14L2 and Castration-resistant Prostate Cancer Survival	JOURNAL OF CANCER	Liu, Shiyun and Huang, Da and Huang, Jingyi and Yan, Jiaqi and Chen, Tianhe and Zhang, Ning and Jiang, Guangliang and Gao, Yi and Xu, Danfeng and Na, Rong	https://dx.doi.org/10.7150/jca.50299	Irrelevant study outcome	10.7150/jca.50299
Establishing a Proteomics-Based Signature of AKR1C3-Related Genes for Predicting the Prognosis of Prostate Cancer	INTERNATIONAL JOURNAL OF MOLECULAR SCIENCES	Cui, Xiaoli and Li, Changcheng and Ding, Jipeng and Yao, Zhou and Zhao, Tianyu and Guo, Jiahui and Wang, Yaru and Li, Jing	https://dx.doi.org/10.3390/ijms24054513	Irrelevant study outcome	10.3390/ijms24054513
Ribonuclease H2 Subunit A Preserves Genomic Integrity and Promotes Prostate Cancer Progression	CANCER RESEARCH COMMUNICATIONS	Kimura, Naoki and Takayama, Ken-ichi and Yamada, Yuta and Kume, Haruki and Fujimura, Tetsuya and Inoue, Satoshi	https://dx.doi.org/10.1158/2767-9764.CRC-22-0126	Irrelevant study outcome	10.1158/2767-9764.CRC-22-0126
KIF14 mediates cabazitaxel-docetaxel cross-resistance in advanced prostate cancer by promoting AKT phosphorylation	ARCHIVES OF BIOCHEMISTRY AND BIOPHYSICS	Liu, Lina and Li, Mengyuan and Zhang, Junshuo and Xu, Dengfei and Guo, Yan and Zhang, Hui and Cang, Shundong	https://dx.doi.org/10.1016/j.abb.2023.109551	Irrelevant study outcome	10.1016/j.abb.2023.109551
REST-repressed lncRNA LINC01801 induces neuroendocrine differentiation in prostate cancer via transcriptional activation of autophagy	AMERICAN JOURNAL OF CANCER RESEARCH	Chang, Ching-Hsin and Cheng, Ting-Yu and Yeh, Wayne W. and Luo, Yun-Li and Campbell, Mel and Kuo, Tse-Chun and Shen, Tsai-Wen and Hong, Yung-Chih and Tsai, Cheng-Han and Peng, Yu-Ching and Pan, Chin-Chen and Yang, Muh-Hwa and Shih, Jean-Chen and Kung, Hsing-Jien and Huang, William J. and Chang, Pei-Ching and Lin, Tzu-Ping	https://pubmed.ncbi.nlm.nih.gov/37818052/	Irrelevant study outcome	10.18632/oncotarget.8433
Identification and Characterization of Key Differentially Expressed Genes Associated With Metronomic Dosing of Topotecan in Human Prostate Cancer	FRONTIERS IN PHARMACOLOGY	Ghosh, Taraswi Mitra and White, Jason and Davis, Joshua and Mazumder, Suman and Kansom, Teeratas and Skarupa, Elena and Barnett, Grafton S. and Piazza, Gary A. and Bird, R. Curtis and Mitra, Amit K. and Yates, Clayton and Cummings, Brian S. and Arnold, Robert D.	https://dx.doi.org/10.3389/fphar.2021.736951	Irrelevant study outcome	10.3389/fphar.2021.736951
Inhibition of Mps1 kinase enhances taxanes efficacy in castration resistant prostate cancer	CELL DEATH & DISEASE	Sarwar, Sadia and Morozov, Viacheslav M. and Purayil, Hamsa and Daaka, Yehia and Ishov, Alexander M.	https://dx.doi.org/10.1038/s41419-022-05312-8	Irrelevant study outcome	10.1038/s41419-022-05312-8
Phenotypic characterization of two novel cell line models of castration-resistant prostate cancer	PROSTATE	Haffner, Michael C. and Bhamidipati, Akshay and Tsai, Harrison K. and Esopi, David M. and Vaghasia, Ajay M. and Low, Jin-Yih and Patel, Radhika A. and Guner, Gunes and Pham, Minh-Tam and Castagna, Nicole and Hicks, Jessica and Wyhs, Nicolas and Aebersold, Ruedi and De Marzo, Angelo M. and Nelson, William G. and Guo, Tiannan and Yegnasubramanian, Srinivasan	https://dx.doi.org/10.1002/pros.24210	Irrelevant study outcome	10.1002/pros.24210
Melittin inhibits tumor cell migration and enhances cisplatin sensitivity by suppressing IL-17 signaling pathway gene LCN2 in castration-resistant prostate cancer	PROSTATE	Yan, Rucheng and Dai, Weiwei and Mao, Yuanshen and Yu, Guopeng and Li, Wenfeng and Shu, Minfeng and Xu, Bin	https://dx.doi.org/10.1002/pros.24605	Irrelevant study outcome	10.1002/pros.24605
CREB5 reprograms FOXA1 nuclear interactions to promote resistance to androgen receptor-targeting therapies	ELIFE	Hwang, Justin H. and Arafeh, Rand and Seo, Ji-Heui and Baca, Sylvan C. and Ludwig, Megan and Arnoff, Taylor E. and Sawyer, Lydia and Richter, Camden and Tape, Sydney and Bergom, Hannah E. and McSweeney, Sean and Rennhack, Jonathan P. and Klingenberg, Sarah A. and Cheung, Alexander T. M. and Kwon, Jason and So, Jonathan and Kregel, Steven and Van Allen, Eliezer M. and Drake, Justin M. and Freedman…	https://dx.doi.org/10.7554/eLife.73223	Irrelevant study outcome	10.7554/eLife.73223
CCNB1 and AURKA are critical genes for prostate cancer progression and castration-resistant prostate cancer resistant to vinblastine	FRONTIERS IN ENDOCRINOLOGY	Chen, Xi and Ma, Junjie and Wang, Xin'an and Zi, Tong and Qian, Duocheng and Li, Chao and Xu, Chengdang	https://dx.doi.org/10.3389/fendo.2022.1106175	Irrelevant study outcome	10.3389/fendo.2022.1106175
PALB2 or BARD1 loss confers homologous recombination deficiency and PARP inhibitor sensitivity in prostate cancer	NPJ PRECISION ONCOLOGY	Dillon, Kasia M. and Bekele, Raie T. and Sztupinszki, Zsofia and Hanlon, Timothy and Rafiei, Shahrzad and Szallasi, Zoltan and Choudhury, Atish D. and Mouw, Kent W.	https://dx.doi.org/10.1038/s41698-022-00291-7	Irrelevant study outcome	10.1038/s41698-022-00291-7
Genome-wide CRISPR/Cas9 knockout screening uncovers a novel inflammatory pathway critical for resistance to arginine-deprivation therapy	THERANOSTICS	Chu, Cheng-Ying and Lee, Yi-Ching and Hsieh, Cheng-Han and Yeh, Chi-Tai and Chao, Tsu-Yi and Chen, Po-Hung and Lin, I-Hsuan and Hsieh, Tsung-Han and Shih, Jing-Wen and Cheng, Chia-Hsiung and Chang, Che-Chang and Lin, Ping-Sheng and Huang, Yuan-Li and Chen, Tsung-Ming and Yen, Yun and Ann, David K. and Kung, Hsing-Jien	https://dx.doi.org/10.7150/thno.51795	Irrelevant study outcome	10.7150/thno.51795
Association between genetically proxied PCSK9 inhibition and prostate cancer risk: A Mendelian randomisation study	PLOS MEDICINE	Fang, Si M. and Yarmolinsky, James and Gill, Dipender R. and Bull, Caroline G. and Perks, Claire and Smith, George Davey and Gaunt, Tom and Richardson, Tom	https://dx.doi.org/10.1371/journal.pmed.1003988	Irrelevant study outcome	10.1371/journal.pmed.1003988
CD38 in Advanced Prostate Cancers	EUROPEAN UROLOGY	Guo, Christina and Crespo, Mateus and Gurel, Bora and Dolling, David and Rekowski, Jan and Sharp, Adam and Petremolo, Antonella and Sumanasuriya, Semini and Rodrigues, Daniel N. and Ferreira, Ana and Pereira, Rita and Figueiredo, Ines and Mehra, Niven and Lambros, Maryou B. K. and Neeb, Antje and Gil, Veronica and Seed, George and Terstappen, Leon and Alimonti, Andrea and Drake, Charles G. and Yu…	https://dx.doi.org/10.1016/j.eururo.2021.01.017	Irrelevant study outcome	10.1016/j.eururo.2021.01.017
Cross-reactivity to glutamate carboxypeptidase III causes undesired salivary gland and kidney uptake of PSMA-targeted small-molecule radionuclide therapeutics	EUROPEAN JOURNAL OF NUCLEAR MEDICINE AND MOLECULAR IMAGING	Lucaroni, Laura and Georgiev, Tony and Prodi, Eleonora and Puglioli, Sara and Pellegrino, Christian and Favalli, Nicholas and Prati, Luca and Manz, Markus G. and Cazzamalli, Samuele and Neri, Dario and Oehler, Sebastian and Bassi, Gabriele	https://dx.doi.org/10.1007/s00259-022-05982-8	Irrelevant study outcome	10.1007/s00259-022-05982-8
Elucidating Prostate Cancer Behaviour During Treatment via Low-pass Whole-genome Sequencing of Circulating Tumour DNA	EUROPEAN UROLOGY	Sumanasuriya, Semini and Seed, George and Parr, Harry and Christova, Rossitza and Pope, Lorna and Bertan, Claudia and Bianchini, Diletta and Rescigno, Pasquale and Figueiredo, Ines and Goodall, Jane and Fowler, Gemma and Flohr, Penelope and Mehra, Niven and Neeb, Antje and Rekowski, Jan and Eisenberger, Mario and Sartor, Oliver and Oudard, Stephane and Geffriaud-Ricouard, Christine and Ozatilgan,…	https://dx.doi.org/10.1016/j.eururo.2021.05.030	Irrelevant study outcome	10.1016/j.eururo.2021.05.030
Comprehensive Analysis of the Relationship Between Metabolic Reprogramming and Immune Function in Prostate Cancer	ONCOTARGETS AND THERAPY	Xie, Weijie and Guo, Huan and Zhang, Jiawei and Hue, Li and Wu, Yuqi and Wang, Xiangwei	https://dx.doi.org/10.2147/OTT.S304298	Irrelevant study outcome	10.2147/OTT.S304298
Integrative analysis of the ST6GALNAC family identifies GATA2-upregulated ST6GALNAC5 as an adverse prognostic biomarker promoting prostate cancer cell invasion	CANCER CELL INTERNATIONAL	Li, Meiqian and Ma, Zhihui and Zhang, Yuqing and Feng, Hanyi and Li, Yang and Sang, Weicong and Zhu, Rujian and Huang, Ruimin and Yan, Jun	https://dx.doi.org/10.1186/s12935-023-02983-x	Irrelevant study outcome	10.1186/s12935-023-02983-x
Clinical Significance and Underlying Mechanisms of CELSR3 in Metastatic Prostate Cancer Based on Immunohistochemistry, Data Mining, and In Silico Analysis	CANCER BIOTHERAPY AND RADIOPHARMACEUTICALS	Sun, Yu and Chen, Gang and He, Juan and Li, Jing-Xiao and Gan, Xiang-Yu and Ji, Shu-Fan and Huang, Ying and Chen, Xin-Hua and He, Mao-Lin and Huang, Zhi-Guang	https://dx.doi.org/10.1089/cbr.2021.0178	Irrelevant study outcome	10.1089/cbr.2021.0178
Thermal proteome profiling and proteome analysis using high-definition mass spectrometry demonstrate modulation of cholesterol biosynthesis by next-generation galeterone analog VNPP433-3Î² in castration-resistant prostate cancer	MOLECULAR ONCOLOGY	Thankan, Retheesh S. and Thomas, Elizabeth and Weldemariam, Mehari M. and Purushottamachar, Puranik and Huang, Weiliang and Kane, Maureen A. and Zhang, Yuji and Ambulos, Nicholas and Wang, Bi-Dar and Weber, David and Njar, Vincent C. O.	https://dx.doi.org/10.1002/1878-0261.70009	Irrelevant study outcome	10.1002/1878-0261.70009
KDM6B is an androgen regulated gene and plays oncogenic roles by demethylating H3K27me3 at cyclin D1 promoter in prostate cancer	CELL DEATH & DISEASE	Cao, Zhi and Shi, Xiaolei and Tian, Feng and Fang, Yu and Wu, Jason Boyang and Mrdenovic, Stefan and Nian, Xinwen and Ji, Jin and Xu, Huan and Kong, Chen and Xu, Yalong and Chen, Xi and Huang, Yuhua and Wei, Xuedong and Yu, Yongwei and Yang, Bo and Chung, Leland W. K. and Wang, Fubo	https://dx.doi.org/10.1038/s41419-020-03354-4	Irrelevant study outcome	10.1038/s41419-020-03354-4
Critical role of antioxidant programs in enzalutamide-resistant prostate cancer	ONCOGENE	Blatt, Eliot B. and Parra, Karla and Neeb, Antje and Buroni, Lorenzo and Bogdan, Denisa and Yuan, Wei and Gao, Yunpeng and Gilbreath, Collin and Paschalis, Alec and Carreira, Suzanne and DeBerardinis, Ralph J. and Mani, Ram S. and de Bono, Johann S. and Raj, Ganesh V.	https://dx.doi.org/10.1038/s41388-023-02756-w	Irrelevant study outcome	10.1038/s41388-023-02756-w
Patient-Derived Xenografts and Organoids Recapitulate Castration-Resistant Prostate Cancer with Sustained Androgen Receptor Signaling	CELLS	Van Hemelryk, Annelies and Tomljanovic, Ingrid and de Ridder, Corrina M. A. and Stuurman, Debra C. and Teubel, Wilma J. and Erkens-Schulze, Sigrun and Verhoef, Esther, I and Remmers, Sebastiaan and Mahes, Amrish J. and van Leenders, Geert J. L. H. and van Royen, Martin E. and van de Werken, Harmen J. G. and Grudniewska, Magda and Jenster, Guido W. and van Weerden, Wytske M.	https://dx.doi.org/10.3390/cells11223632	Irrelevant study outcome	10.3390/cells11223632
Extended Exposure Topotecan Significantly Improves Long-Term Drug Sensitivity by Decreasing Malignant Cell Heterogeneity and by Preventing Epithelial-Mesenchymal Transition	INTERNATIONAL JOURNAL OF MOLECULAR SCIENCES	Davis, Joshua T. T. and Ghosh, Taraswi Mitra and Mazumder, Suman and Mitra, Amit and Bird, Richard Curtis and Arnold, Robert D. D.	https://dx.doi.org/10.3390/ijms24108490	Irrelevant study outcome	10.3390/ijms24108490
An integrated functional and clinical genomics approach reveals genes driving aggressive metastatic prostate cancer	NATURE COMMUNICATIONS	Das, Rajdeep and Sjostrom, Martin and Shrestha, Raunak and Yogodzinski, Christopher and Egusa, Emily A. and Chesner, Lisa N. and Chen, William S. and Chou, Jonathan and Dang, Donna K. and Swinderman, Jason T. and Ge, Alex and Hua, Junjie T. and Kabir, Shaheen and Quigley, David A. and Small, Eric J. and Ashworth, Alan and Feng, Felix Y. and Gilbert, Luke A.	https://dx.doi.org/10.1038/s41467-021-24919-7	Irrelevant study outcome	10.1038/s41467-021-24919-7
Ki67 and prostate specific antigen are prognostic in metastatic hormone naÃ¯ve prostate cancer	ACTA ONCOLOGICA	Spyratou, Vasiliki and Freyhult, Eva and Bergh, Anders and Thellenberg-Karlsson, Camilla and Wikstrom, Pernilla and Welen, Karin and Josefsson, Andreas	https://dx.doi.org/10.1080/0284186X.2023.2254480	Irrelevant study outcome	10.1080/0284186X.2023.2254480
Ganoderic Acid A Suppresses Androgenindependent Cell Growth via the AKT/GSK-3Î²/Î²-catenin Signaling Pathway	PHARMACOGNOSY MAGAZINE	Lyu, Qiao and Qu, Yuan and Chen, Jianfan and Chen, Guo and Chen, Zheng and Qu, Lijun	https://dx.doi.org/10.1177/09731296241262075	Irrelevant study outcome	10.1177/09731296241262075
Transcriptome profiling reveals that VNPP433-3Î², the lead next-generation galeterone analog inhibits prostate cancer stem cells by downregulating epithelial-mesenchymal transition and stem cell markers	MOLECULAR CARCINOGENESIS	Thomas, Elizabeth and Thankan, Retheesh S. and Purushottamachar, Puranik and Huang, Weiliang and Kane, Maureen A. and Zhang, Yuji and Ambulos, Nicholas and Weber, David J. and Njar, Vincent C. O.	https://dx.doi.org/10.1002/mc.23406	Irrelevant study outcome	10.1002/mc.23406
Analysis of regulating activities of 5'-epiequisetin on proliferation, apoptosis, and migration of prostate cancer cells in vitro and in vivo	FRONTIERS IN PHARMACOLOGY	Wang, Xueni and Luo, Xiaowei and Gan, Xia and Chen, Chunmei and Yang, Zaizhun and Wen, Jing and Fang, Wenxuan and Huang, Hailing and Gao, Chenghai and Zhou, Xuefeng and Feng, Xiaotao and Liu, Yonghong	https://dx.doi.org/10.3389/fphar.2022.920554	Irrelevant study outcome	10.3389/fphar.2022.920554
Long-read DNA and cDNA sequencing identify cancer-predisposing deep intronic variation in tumor-suppressor genes	GENOME RESEARCH	Gulsuner, Suleyman and Aburayyan, Amal and Mandell, Jessica B. and Lee, Ming K. and Bernier, Greta V. and Norquist, Barbara M. and Pierce, Sarah B. and King, Mary-Claire and Walsh, Tom	https://dx.doi.org/10.1101/gr.279158.124	Irrelevant study outcome	10.1101/gr.279158.124
Transcriptomic analysis of castration, chemo-resistant and metastatic prostate cancer elucidates complex genetic crosstalk leading to disease progression	FUNCTIONAL & INTEGRATIVE GENOMICS	Mukherjee, Sayani and Sudandiradoss, C.	https://dx.doi.org/10.1007/s10142-021-00789-6	Irrelevant study outcome	10.1007/s10142-021-00789-6
LncRNA weighted gene co-expression network analysis reveals novel biomarkers related to prostate cancer metastasis	BMC MEDICAL GENOMICS	Liu, Miao and Chen, Man-Yun and Huang, Jia-Meng and Liu, Qian and Wang, Lin and Liu, Rong and Yang, Nian and Huang, Wei-Hua and Zhang, Wei	https://dx.doi.org/10.1186/s12920-022-01410-w	Irrelevant study outcome	10.1186/s12920-022-01410-w
Novel AR/AR-V7 and Mnk1/2 Degrader, VNPP433-3Î²: Molecular Mechanisms of Action and Efficacy in AR-Overexpressing Castration Resistant Prostate Cancer In Vitro and In Vivo Models	CELLS	Thomas, Elizabeth and Thankan, Retheesh S. and Purushottamachar, Puranik and Huang, Weiliang and Kane, Maureen A. and Zhang, Yuji and Ambulos, Nicholas P. and Weber, David J. and Njar, Vincent C. O.	https://dx.doi.org/10.3390/cells11172699	Irrelevant study outcome	10.3390/cells11172699
Chromatin profiles classify castration-resistant prostate cancers suggesting therapeutic targets	SCIENCE	Tang, Fanying and Xu, Duo and Wang, Shangqian and Wong, Chen Khuan and Martinez-Fundichely, Alexander and Lee, Cindy J. and Cohen, Sandra and Park, Jane and Hill, Corinne E. and Eng, Kenneth and Bareja, Rohan and Han, Teng and Liu, Eric Minwei and Palladino, Ann and Di, Wei and Gao, Dong and Abida, Wassim and Beg, Shaham and Puca, Loredana and Meneses, Maximiliano and de Stanchina, Elisa and Berg…	https://dx.doi.org/10.1126/science.abe1505	Irrelevant study outcome	10.1126/science.abe1505
Investigation of enzalutamide, docetaxel, and cabazitaxel resistance in the castration resistant prostate cancer cell line C4 using genome-wide CRISPR/Cas9 screening	SCIENTIFIC REPORTS	Haldrup, Jakob and Weiss, Simone and Schmidt, Linnea and Sorensen, Karina Dalsgaard	https://dx.doi.org/10.1038/s41598-023-35950-7	Irrelevant study outcome	10.1038/s41598-023-35950-7
Extracellular Matrix in Synthetic Hydrogel-Based Prostate Cancer Organoids Regulate Therapeutic Response to EZH2 and DRD2 Inhibitors	ADVANCED MATERIALS	Mosquera, Matthew J. and Kim, Sungwoong and Bareja, Rohan and Fang, Zhou and Cai, Shuangyi and Pan, Heng and Asad, Muhammad and Martin, Maria Laura and Sigouros, Michael and Rowdo, Florencia M. and Ackermann, Sarah and Capuano, Jared and Bernheim, Jacob and Cheung, Cynthia and Doane, Ashley and Brady, Nicholas and Singh, Richa and Rickman, David S. and Prabhu, Varun and Allen, Joshua E. and Puca,…	https://dx.doi.org/10.1002/adma.202100096	Irrelevant study outcome	10.1002/adma.202100096
Role of solute carrier transporters SLC25A17 and SLC27A6 in acquired resistance to enzalutamide in castration-resistant prostate cancer	MOLECULAR CARCINOGENESIS	Kushwaha, Prem P. and Verma, Shiv S. and Shankar, Eswar and Lin, Spencer and Gupta, Sanjay	https://dx.doi.org/10.1002/mc.23383	Irrelevant study outcome	10.1002/mc.23383
Novel MDM2 Inhibitor XR-2 Exerts Potent Anti-Tumor Efficacy and Overcomes Enzalutamide Resistance in Prostate Cancer	FRONTIERS IN PHARMACOLOGY	Wu, Meng and Cui, Jingyi and Hou, Huimin and Li, Ying and Liu, Shengjie and Wan, Li and Zhang, Lili and Huang, Wei and Sun, Gaoyuan and Liu, Jingchao and Jin, Pengfei and He, Shunmin and Liu, Ming	https://dx.doi.org/10.3389/fphar.2022.871259	Irrelevant study outcome	10.3389/fphar.2022.871259
Lysine methyltransferase SMYD2 enhances androgen receptor signaling to modulate CRPC cell resistance to enzalutamide	ONCOGENE	Li, Junhong and Hong, Zhe and Zhang, Junyu and Zheng, Shengfeng and Wan, Fangning and Liu, Zheng and Dai, Bo	https://dx.doi.org/10.1038/s41388-024-02945-1	Irrelevant study outcome	10.1038/s41388-024-02945-1
Enzalutamide-resistant related lncRNA NONHSAT210528 promotes the proliferation and invasion of prostate cancer	TRANSLATIONAL ANDROLOGY AND UROLOGY	Ye, Chen and Chen, Yuan-Gui and Qin, Sheng-Fei and Tang, Shou-Yan and Li, Song and Shi, Min-Feng and Zhou, Tie	https://dx.doi.org/10.21037/tau-22-99	Irrelevant study outcome	10.21037/tau-22-99
Alendronate-induced Perturbation of the Bone Proteome and Microenvironmental Pathophysiology	INTERNATIONAL JOURNAL OF MEDICAL SCIENCES	Kim, Jayoung and Yeon, Austin and Parker, Sarah J. and Shahid, Muhammad and Thiombane, Aissatou and Cho, Eunho and You, Sungyong and Emam, Hany and Kim, Do-Gyoon and Kim, Minjung	https://dx.doi.org/10.7150/ijms.61552	Irrelevant study outcome	10.7150/ijms.61552
Reprogramming landscape highlighted by dynamic transcriptomes in therapy-induced neuroendocrine differentiation	COMPUTATIONAL AND STRUCTURAL BIOTECHNOLOGY JOURNAL	Asberry, Andrew Michael and Liu, Sheng and Nam, Hye Seung and Deng, Xuehong and Wan, Jun and Hu, Chang-Deng	https://dx.doi.org/10.1016/j.csbj.2022.10.031	Irrelevant study outcome	10.1016/j.csbj.2022.10.031
Expression and Therapeutic Targeting of TROP-2 in Treatment-Resistant Prostate Cancer	CLINICAL CANCER RESEARCH	Sperger, Jamie M. and Helzer, Kyle T. and Stahlfeld, Charlotte N. and Jiang, Dawei and Singh, Anupama and Kaufmann, Katherine R. and Niles, David J. and Heninger, Erika and Rydzewski, Nicholas R. and Wang, Liguo and Wang, Liewei and Yang, Rendong and Ren, Yanan and Engle, Jonathan W. and Huang, Peng and Kyriakopoulos, Christos E. and Slovin, Susan F. and Soule, Howard R. and Zhao, Shuang G. and K…	https://dx.doi.org/10.1158/1078-0432.CCR-22-1305	Irrelevant study outcome	10.1158/1078-0432.CCR-22-1305
Inhibiting androgen receptor splice variants with cysteine- selective irreversible covalent inhibitors to treat prostate cancer	PROCEEDINGS OF THE NATIONAL ACADEMY OF SCIENCES OF THE UNITED STATES OF AMERICA	Thiyagarajan, Thirumagal and Ponnusamy, Suriyan and Hwang, Dong-Jin and He, Yali and Asemota, Sarah and Young, Kirsten L. and Johnson, Daniel L. and Bocharova, Vera and Zhou, Weidong and Jain, Abhinav K. and Petricoin, Emanuel F. and Yin, Zheng and Pfeffer, Lawrence M. and Miller, Duane D. and Narayanan, Ramesh	https://dx.doi.org/10.1073/pnas.2211832120	Irrelevant study outcome	10.1073/pnas.2211832120
PAF1-mediated transcriptional reprogramming confers docetaxel resistance in advanced prostate cancer	CANCER LETTERS	Muniyan, Sakthivel and Vengoji, Raghupathy and Nimmakayala, Rama Krishna and Seshacharyulu, Parthasarathy and Perumalsamy, Balaji and Alsafwani, Zahraa Wajih and Kakar, Sham S. and Smith, Lynette M. and Shonka, Nicole and Teply, Benjamin A. and Lele, Subodh M. and Ponnusamy, Moorthy P. and Batra, Surinder K.	https://dx.doi.org/10.1016/j.canlet.2024.217355	Irrelevant study outcome	10.1016/j.canlet.2024.217355
Clinical value of molecular subtypes identification based on anoikis-related lncRNAs in castration-resistant prostate cancer	CELLULAR SIGNALLING	Chen, Kailei and Zhang, Yunxuan and Li, Chengyong and Liu, Yuenan and Cao, Qi and Zhang, Xiaoping	https://dx.doi.org/10.1016/j.cellsig.2024.111104	Irrelevant study outcome	10.1016/j.cellsig.2024.111104
The Mutational and Transcriptional Landscapes of Speckle-Type POZ Protein (SPOP) and Androgen Receptor (AR) in a Single-Center pT3 Prostatectomy Cohort	JOURNAL OF ENVIRONMENTAL PATHOLOGY TOXICOLOGY AND ONCOLOGY	Eryilmaz, Isil Ezgi and Vuruskan, Berna Aytac and Kaygisiz, Onur and Cecener, Gulsah and Egeli, Unal and Vuruskan, Hakan		Irrelevant study outcome	10.1615/JEnvironPatholToxicolOncol.2023048095
Exploration of the influence of GOLGA8B on prostate cancer progression and the resistance of castration-resistant prostate cancer to cabazitaxel	DISCOVER ONCOLOGY	Li, Haopeng and Wang, Xin'an and Zhai, Menghe and Xu, Chengdang and Chen, Xi	https://dx.doi.org/10.1007/s12672-024-00973-7	Irrelevant study outcome	10.1007/s12672-024-00973-7
Nodularin-R Synergistically Enhances Abiraterone Against Castrate- Resistant Prostate Cancer via PPP1CA Inhibition	JOURNAL OF CELLULAR AND MOLECULAR MEDICINE	Huang, Yiqiao and Cen, Yi and Wu, Hualing and Zeng, Guohao and Su, Zhengming and Zhang, Zhiming and Feng, Shourui and Jiang, Xianhan and Wei, Anyang	https://dx.doi.org/10.1111/jcmm.70210	Irrelevant study outcome	10.1111/jcmm.70210
Docetaxel radiosensitizes castration-resistant prostate cancer by downregulating CAV-1	INTERNATIONAL JOURNAL OF RADIATION BIOLOGY	Tu, Kevin J. and Roy, Sanjit K. and Keepers, Zachery and Gartia, Manas R. and Shukla, Hem D. and Biswal, Nrusingh C.	https://dx.doi.org/10.1080/09553002.2023.2263553	Irrelevant study outcome	10.1080/09553002.2023.2263553
Novel biomarkers predict prognosis and drug-induced neuroendocrine differentiation in patients with prostate cancer	FRONTIERS IN ENDOCRINOLOGY	Lin, Jingwei and Cai, Yingxin and Wang, Zuomin and Ma, Yuxiang and Pan, Jinyou and Liu, Yangzhou and Zhao, Zhigang	https://dx.doi.org/10.3389/fendo.2022.1005916	Irrelevant study outcome	10.3389/fendo.2022.1005916
27-hydroxycholesterol and DNA damage repair: implication in prostate cancer	FRONTIERS IN ONCOLOGY	Galvan, Gloria Cecilia and Friedrich, Nadine A. and Das, Sanjay and Daniels, James P. and Pollan, Sara and Dambal, Shweta and Suzuki, Ryusuke and Sanders, Sergio E. and You, Sungyong and Tanaka, Hisashi and Lee, Yeon-Joo and Yuan, Wei and de Bono, Johann S. and Vasilevskaya, Irina and Knudsen, Karen E. and Freeman, Michael R. and Freedland, Stephen J.	https://dx.doi.org/10.3389/fonc.2023.1251297	Irrelevant study outcome	10.3389/fonc.2023.1251297
Comprehensive analysis of the progression mechanisms of CRPC and its inhibitor discovery based on machine learning algorithms	FRONTIERS IN GENETICS	Wang, Zhen and Zou, Jing and Zhang, Le and Liu, Hongru and Jiang, Bei and Liang, Yi and Zhang, Yuzhe	https://dx.doi.org/10.3389/fgene.2023.1184704	Irrelevant study outcome	10.3389/fgene.2023.1184704
A comprehensive characterization of the transcriptome in enzalutamide resistance prostate cancer	ANNALS OF TRANSLATIONAL MEDICINE	Wang, Lili and Peng, Yun and Dong, Shiqiang and Hou, Dingkun and Li, Nan and Li, Hongzheng and Li, Tianyang and Zhang, Zheyu and Wang, Haitao	https://dx.doi.org/10.21037/atm-21-6191	Irrelevant study outcome	10.21037/atm-21-6191
Characterization of Novel Progression Factors in Castration-Resistant Prostate Cancer Based on Global Comparative Proteome Analysis	CANCERS	Na, Ann-Yae and Choi, Soyoung and Yang, Eunju and Liu, Kwang-Hyeon and Kim, Sunghwan and Jung, Hyun Jin and Choe, Youngshik and Ha, Yun-Sok and Kwon, Tae Gyun and Lee, Jun Nyung and Lee, Sangkyu	https://dx.doi.org/10.3390/cancers13143432	Irrelevant study outcome	10.3390/cancers13143432
Metronomic Administration of Topotecan Alone and in Combination with Docetaxel Inhibits Epithelial-mesenchymal Transition in Aggressive Variant Prostate Cancers	CANCER RESEARCH COMMUNICATIONS	Ghosh, Taraswi Mitra and Mazumder, Suman and Davis, Joshua and Yadav, Jyoti and Akinpelu, Ayuba and Alnaim, Ahmed and Kumar, Harish and Waliagha, Razan and Bird, Allison E. Church and Rais-Bahrami, Soroush and Bird, R. Curtis and Mistriotis, Panagiotis and Mishra, Amarjit and Yates, Clayton C. and Mitra, Amit K. and Arnold, Robert D.	https://dx.doi.org/10.1158/2767-9764.CRC-22-0427	Irrelevant study outcome	10.1158/2767-9764.CRC-22-0427
Genetically proxied glucose-lowering drug target perturbation and risk of cancer: a Mendelian randomisation analysis	DIABETOLOGIA	Yarmolinsky, James and Bouras, Emmanouil and Constantinescu, Andrei and Burrows, Kimberley and Bull, Caroline J. and Vincent, Emma E. and Martin, Richard M. and Dimopoulou, Olympia and Lewis, Sarah J. and Moreno, Victor and Vujkovic, Marijana and Chang, Kyong-Mi and Voight, Benjamin F. and Tsao, Philip S. and Gunter, Marc J. and Hampe, Jochen and Pellatt, Andrew J. and Pharoah, Paul D. P. and Sch…	https://dx.doi.org/10.1007/s00125-023-05925-4	Irrelevant study outcome	10.1007/s00125-023-05925-4
Regulation of CEACAM5 and Therapeutic Efficacy of an Anti-CEACAM5-SN38 Antibody-drug Conjugate in Neuroendocrine Prostate Cancer	CLINICAL CANCER RESEARCH	DeLucia, Diana C. and Cardillo, Thomas M. and Ang, Lisa and Labrecque, Mark P. and Zhang, Ailin and Hopkins, James E. and De Sarkar, Navonil and Coleman, Ilsa and da Costa, Rui M. Gil and Corey, Eva and True, Lawrence D. and Haffner, Michael C. and Schweizer, Michael T. and Morrissey, Colm and Nelson, Peter S. and Lee, John K.	https://dx.doi.org/10.1158/1078-0432.CCR-20-3396	Irrelevant study outcome	10.1158/1078-0432.CCR-20-3396
Progression of prostate cancer reprograms MYC-mediated lipid metabolism via lysine methyltransferase 2A	DISCOVER ONCOLOGY	Whitlock, Nichelle C. and White, Margaret E. and Capaldo, Brian J. and Ku, Anson T. and Agarwal, Supreet and Fang, Lei and Wilkinson, Scott and Trostel, Shana Y. and Shi, Zhen-Dan and Basuli, Falguni and Wong, Karen and Jagoda, Elaine M. and Kelly, Kathleen and Choyke, Peter L. and Sowalsky, Adam G.	https://dx.doi.org/10.1007/s12672-022-00565-3	Irrelevant study outcome	10.1007/s12672-022-00565-3
Exploring the mechanism of action of Sparganii Rhizoma-Curcumae Rhizoma for in treating castration-resistant prostate cancer: a network-based pharmacology and experimental validation study	SCIENTIFIC REPORTS	Wu, Litong and Long, Yan and Qiu, Junfeng and Dai, Xinjun and You, Xujun and Li, Tiantian and Chen, Haijun	https://dx.doi.org/10.1038/s41598-024-53699-5	Irrelevant study outcome	10.1038/s41598-024-53699-5
ESS2 controls prostate cancer progression through recruitment of chromodomain helicase DNA binding protein 1	SCIENTIFIC REPORTS	Takahashi, Sayuri and Takada, Ichiro and Hashimoto, Kenichi and Yokoyama, Atsushi and Nakagawa, Tohru and Makishima, Makoto and Kume, Haruki	https://dx.doi.org/10.1038/s41598-023-39626-0	Irrelevant study outcome	10.1038/s41598-023-39626-0
Advanced single-cell and spatial analysis with high-multiplex characterization of circulating tumor cells and tumor tissue in prostate cancer: Unveiling resistance mechanisms with the CoDuCo in situ assay	BIOMARKER RESEARCH	Bonstingl, Lilli and Zinnegger, Margret and Sallinger, Katja and Pankratz, Karin and Mueller, Christin-Therese and Pritz, Elisabeth and Odar, Corinna and Skofler, Christina and Ulz, Christine and Oberauner-Wappis, Lisa and Borras-Cherrier, Anatol and Somodi, Visnja and Heitzer, Ellen and Kroneis, Thomas and Bauernhofer, Thomas and El-Heliebi, Amin	https://dx.doi.org/10.1186/s40364-024-00680-z	Irrelevant study outcome	10.1186/s40364-024-00680-z
Integrative identification of non-coding regulatory regions driving metastatic prostate cancer	CELL REPORTS	Woo, Brian J. and Moussavi-Baygi, Ruhollah and Karner, Heather and Karimzadeh, Mehran and Yousefi, Hassan and Lee, Sean and Garcia, Kristle and Joshi, Tanvi and Yin, Keyi and Navickas, Albertas and Gilbert, Luke A. and Wang, Bo and Asgharian, Hosseinali and Feng, Felix Y. and Goodarzi, Hani	https://dx.doi.org/10.1016/j.celrep.2024.114764	Irrelevant study outcome	10.1016/j.celrep.2024.114764
Prognostic Utility of a Whole-blood Androgen Receptor-based Gene Signature in Metastatic Castration-resistant Prostate Cancer	EUROPEAN UROLOGY FOCUS	Kwan, Edmond M. and Fettke, Heidi and Docanto, Maria M. and To, Sarah Q. and Bukczynska, Patricia and Mant, Andrew and Pook, David and Ng, Nicole and Graham, Lisa-Jane K. and Mangiola, Stefano and Segelov, Eva and Mahon, Kate and Davis, Ian D. and Parente, Phillip and Pezaro, Carmel and Todenhoefer, Tilman and Horvath, Lisa G. and Azad, Arun A.	https://dx.doi.org/10.1016/j.euf.2019.04.020	Irrelevant study outcome	10.1016/j.euf.2019.04.020
PLXNA1 confers enzalutamide resistance in prostate cancer via AKT signaling pathway	NEOPLASIA	Hu, Jing and Zhang, Jing and Han, Bo and Qu, Ying and Zhang, Qian and Yu, Zeyuan and Zhang, Lin and Han, Jingying and Liu, Hui and Gao, Lin and Feng, Tingting and Dou, Baokai and Chen, Weiwen and Sun, Feifei	https://dx.doi.org/10.1016/j.neo.2024.101047	Irrelevant study outcome	10.1016/j.neo.2024.101047
Identification of Somatic Gene Signatures in Circulating Cell-Free DNA Associated with Disease Progression in Metastatic Prostate Cancer by a Novel Machine Learning Platform	ONCOLOGIST	Lin, Edwin and Hahn, Andrew W. and Nussenzveig, Roberto H. and Wesolowski, Sergiusz and Sayegh, Nicolas and Maughan, Benjamin L. and McFarland, Taylor and Rathi, Nityam and Sirohi, Deepika and Sonpavde, Guru and Swami, Umang and Kohli, Manish and Rich, Thereasa and Sartor, Oliver and Yandell, Mark and Agarwal, Neeraj	https://dx.doi.org/10.1002/onco.13869	Irrelevant study outcome	10.1002/onco.13869
Determining Prostate Cancer-Related Pathways and the Role of the RPH3AL Gene	EXPERIMED	Seven, Didem and Bayrak, Omer Faruk	https://dx.doi.org/10.26650/experimed.1505817	Irrelevant study outcome	10.26650/experimed.1505817
ZY-444 inhibits the growth and metastasis of prostate cancer by targeting TNFAIP3 through TNF signaling pathway	AMERICAN JOURNAL OF CANCER RESEARCH	Han, Meng -Ting and Pei, Hua and Sun, Qi-Qi and Wang, Cheng-Long and Li, Peng and Xie, Ya-Ya and Cao, Li -Jun and Zhang, Xing -Xing and Sun, Zhen-Liang	https://pubmed.ncbi.nlm.nih.gov/37168345/	Irrelevant study outcome	2156-6976/ajcr0148748
NetActivity enhances transcriptional signals by combining gene expression into robust gene set activity scores through interpretable autoencoders	NUCLEIC ACIDS RESEARCH	Ruiz-Arenas, Carlos and Marin-Goni, Irene and Wang, Liewei and Ochoa, Idoia and Perez-Jurado, Luis A. and Hernaez, Mikel	https://dx.doi.org/10.1093/nar/gkae197	Irrelevant study outcome	10.1093/nar/gkae197
In silico characterization of competing endogenous RNA network in castration-resistant prostate cancer cells in presence of the natural compound atraric acid using RNA-seq analysis	PATHOLOGY RESEARCH AND PRACTICE	Ghafouri-Fard, Soudeh and Safarzadeh, Arash and Hussen, Bashdar Mahmud and Taheri, Mohammad and Rashnoo, Fariborz	https://dx.doi.org/10.1016/j.prp.2022.154198	Irrelevant study outcome	10.1016/j.prp.2022.154198
Personalized transcriptomic profiling for advanced prostate cancer: Guiding second-generation hormonal drug selection	CANCER RESEARCH	Chang, Li-Hsin and Chang, Hao-Han and Lin, Xin-Yi and Wang, Shu-Chi and Chuu, Chih-Pin and Chen, Deng-Neng and Huang, Shu-Pin and Li, Chia-Yang	https://dx.doi.org/10.1158/1538-7445.AM2024-5651	publication type	10.1158/1538-7445.AM2024-5651
A NEW PARADIGM IN THE SYSTEMIC TREATMENT OF ADVANCED PROSTATE CANCER: THE EARLIER THE BETTER OR THE MORE THE BETTER	ACTA CLINICA CROATICA	Omrcen, Tomislav and Murgic, Jure	https://dx.doi.org/10.20471/acc.2024.63.s2.14	publication type	10.20471/acc.2024.63.s2.14
Alpha Satellite DNA in Targeted Drug Therapy for Prostate Cancer	INTERNATIONAL JOURNAL OF MOLECULAR SCIENCES	Feliciello, Isidoro and Ugarkovic, Durdica	https://dx.doi.org/10.3390/ijms242115585	publication type	10.3390/ijms242115585
Successful case of olaparib treatment for castration-resistant prostate cancer with multiple DNA repair gene mutations: Use of comprehensive genome profiling for treatment-refractory cases	UROLOGY CASE REPORTS	Hirayama, Yukiyoshi and Kato, Minoru and Kimura, Kaoru and Otoshi, Taiyo and Yamasaki, Takeshi and Uchida, Junji	https://dx.doi.org/10.1016/j.eucr.2022.102210	publication type	10.1016/j.eucr.2022.102210
Immunogenomic profiles associated with response to life-prolonging agents in prostate cancer	BRITISH JOURNAL OF CANCER	Conteduca, Vincenza and Brighi, Nicole and Schepisi, Giuseppe and De Giorgi, Ugo	https://dx.doi.org/10.1038/s41416-023-02354-3	publication type	10.1038/s41416-023-02354-3
Recent advances in prostate cancer: WNT signaling, chromatin regulation, and transcriptional coregulators	ASIAN JOURNAL OF ANDROLOGY	Takahashi, Sayuri and Takada, Ichiro	https://dx.doi.org/10.4103/aja2022109	publication type	10.4103/aja2022109
Myeloid Toxicity of Radionuclide Cancer Therapy	CANCER BIOTHERAPY AND RADIOPHARMACEUTICALS	Kesavan, Murali and Turner, J. Harvey	https://dx.doi.org/10.1089/cbr.2021.0286	publication type	10.1089/cbr.2021.0286
Exploiting the DNA Damage Response for Prostate Cancer Therapy	CANCERS	Stracker, Travis H. and Osagie, Oloruntoba I. and Escorcia, Freddy E. and Citrin, Deborah E.	https://dx.doi.org/10.3390/cancers16010083	publication type	10.3390/cancers16010083
Druggable Metabolic Vulnerabilities Are Exposed and Masked during Progression to Castration Resistant Prostate Cancer	BIOMOLECULES	Choi, Stephen Y. C. and Ribeiro, Caroline Fidalgo and Wang, Yuzhuo and Loda, Massimo and Plymate, Stephen R. and Uo, Takuma	https://dx.doi.org/10.3390/biom12111590	publication type	10.3390/biom12111590
Prostate cancer: Molecular aspects, consequences, and opportunities of the multifocal nature	BIOCHIMICA ET BIOPHYSICA ACTA-REVIEWS ON CANCER	Skotheim, Rolf I. and Bogaard, Mari and Carm, Kristina T. and Axcrona, Ulrika and Axcrona, Karol	https://dx.doi.org/10.1016/j.bbcan.2024.189080	publication type	10.1016/j.bbcan.2024.189080
De Novo Metastatic Prostate Cancer: Are We Moving toward a Personalized Treatment?	CANCERS	Piombino, Claudia and Oltrecolli, Marco and Tonni, Elena and Pirola, Marta and Matranga, Rossana and Baldessari, Cinza and Pipitone, Stefania and Dominici, Massimo and Sabbatini, Roberto and Vitale, Maria Giuseppa	https://dx.doi.org/10.3390/cancers15204945	publication type	10.3390/cancers15204945
Precision Targets for Intercepting the Lethal Progression of Prostate Cancer: Potential Avenues for Personalized Therapy	CANCERS	Christenson, Max and Song, Chung-Seog and Liu, Ya-Guang and Chatterjee, Bandana	https://dx.doi.org/10.3390/cancers14040892	publication type	10.3390/cancers14040892
Theragnostics in prostate cancer	QUARTERLY JOURNAL OF NUCLEAR MEDICINE AND MOLECULAR IMAGING	Farolfi, Andrea and Mei, Riccardo and Ali, Sakaria and Castellucci, Paolo	https://dx.doi.org/10.23736/S1824-4785.21.03419-1	publication type	10.23736/S1824-4785.21.03419-1
Prostate cancer metastasis and health disparities: a systematic review	PROSTATE CANCER AND PROSTATIC DISEASES	Liadi, Yusuf and Campbell, Taaliah and Dike, Precious and Harlemon, Maxine and Elliott, Bethtrice and Odero-Marah, Valerie	https://dx.doi.org/10.1038/s41391-023-00667-1	publication type	10.1038/s41391-023-00667-1
Proteomic Landscape of Prostate Cancer: The View Provided by Quantitative Proteomics, Integrative Analyses, and Protein Interactomes	CANCERS	Sadeesh, Nithin and Scaravilli, Mauro and Latonen, Leena	https://dx.doi.org/10.3390/cancers13194829	publication type	10.3390/cancers13194829
PSMA-targeted radiotheranostics in modern nuclear medicine: then, now, and what of the future?	THERANOSTICS	Sallam, Mohamed and Nguyen, Nam-Trung and Sainsbury, Frank and Kimizuka, Nobuo and Muyldermans, Serge and Benesova-Schafer, Martina	https://dx.doi.org/10.7150/thno.92612	publication type	10.7150/thno.92612
Prognostic and Theranostic Applications of Positron Emission Tomography for a Personalized Approach to Metastatic Castration-Resistant Prostate Cancer	INTERNATIONAL JOURNAL OF MOLECULAR SCIENCES	Filippi, Luca and Frantellizzi, Viviana and Chiaravalloti, Agostino and Pontico, Mariano and De Feo, Maria Silvia and Corica, Ferdinando and Montebello, Melissa and Schillaci, Orazio and De Vincentis, Giuseppe and Bagni, Oreste	https://dx.doi.org/10.3390/ijms22063036	publication type	10.3390/ijms22063036
CRISPR/Cas9: A revolutionary genome editing tool for human cancers treatment	TECHNOLOGY IN CANCER RESEARCH & TREATMENT	Akram, Fatima and ul Haq, Ikram and Sahreen, Sania and Nasir, Narmeen and Naseem, Waqas and Imitaz, Memoona and Aqeel, Amna	https://dx.doi.org/10.1177/15330338221132078	publication type	10.1177/15330338221132078
Anoikis in phenotypic reprogramming of the prostate tumor microenvironment	FRONTIERS IN ENDOCRINOLOGY	Nepali, Prerna R. and Kyprianou, Natasha	https://dx.doi.org/10.3389/fendo.2023.1160267	publication type	10.3389/fendo.2023.1160267
Overcoming Drug Resistance in Advanced Prostate Cancer by Drug Repurposing	MEDICAL SCIENCES	Bahmad, Hisham F. and Demus, Timothy and Moubarak, Maya M. and Daher, Darine and Moreno, Juan Carlos Alvarez and Polit, Francesca and Lopez, Olga and Merhe, Ali and Abou-Kheir, Wassim and Nieder, Alan M. and Poppiti, Robert and Omarzai, Yumna	https://dx.doi.org/10.3390/medsci10010015	publication type	10.3390/medsci10010015
Non-Coding RNAs Set a New Phenotypic Frontier in Prostate Cancer Metastasis and Resistance	INTERNATIONAL JOURNAL OF MOLECULAR SCIENCES	Altschuler, Joshua and Stockert, Jennifer A. and Kyprianou, Natasha	https://dx.doi.org/10.3390/ijms22042100	publication type	10.3390/ijms22042100
The implications of single-cell RNA-seq analysis in prostate cancer: unraveling tumor heterogeneity, therapeutic implications and pathways towards personalized therapy	MILITARY MEDICAL RESEARCH	Feng, De-Chao and Zhu, Wei-Zhen and Wang, Jie and Li, Deng-Xiong and Shi, Xu and Xiong, Qiao and You, Jia and Han, Ping and Qiu, Shi and Wei, Qiang and Yang, Lu	https://dx.doi.org/10.1186/s40779-024-00526-7	publication type	10.1186/s40779-024-00526-7
Epithelial-Mesenchymal Transition Signaling and Prostate Cancer Stem Cells: Emerging Biomarkers and Opportunities for Precision Therapeutics	GENES	Chaves, Luiz Paulo and Melo, Camila Morais and Saggioro, Fabiano Pinto and Reis, Rodolfo Borges dos and Squire, Jeremy Andrew	https://dx.doi.org/10.3390/genes12121900	publication type	10.3390/genes12121900
Novel Insights into Autophagy and Prostate Cancer: A Comprehensive Review	INTERNATIONAL JOURNAL OF MOLECULAR SCIENCES	Loizzo, Davide and Pandolfo, Savio Domenico and Rogers, Devin and Cerrato, Clara and di Meo, Nicola Antonio and Autorino, Riccardo and Mirone, Vincenzo and Ferro, Matteo and Porta, Camillo and Stella, Alessandro and Bizzoca, Cinzia and Vincenti, Leonardo and Spilotros, Marco and Rutigliano, Monica and Battaglia, Michele and Ditonno, Pasquale and Lucarelli, Giuseppe	https://dx.doi.org/10.3390/ijms23073826	publication type	10.3390/ijms23073826
Prostate cancer immunotherapy: a review of recent advancements with novel treatment methods and efficacy	AMERICAN JOURNAL OF CLINICAL AND EXPERIMENTAL UROLOGY	Wang, Ian and Song, Liankun and Wang, Beverly Y. and Kalebasty, Arash Rezazadeh and Uchio, Edward and Zi, Xiaolin	https://pubmed.ncbi.nlm.nih.gov/36051616/	publication type	10.3390/ijms23073826
Repurposing non-oncology small-molecule drugs to improve cancer therapy: Current situation and future directions	ACTA PHARMACEUTICA SINICA B	Fu, Leilei and Jin, Wenke and Zhang, Jiahui and Zhu, Lingjuan and Lu, Jia and Zhen, Yongqi and Zhang, Lan and Ouyang, Liang and Liu, Bo and Yu, Haiyang	https://dx.doi.org/10.1016/j.apsb.2021.09.006	publication type	10.1016/j.apsb.2021.09.006
Computer-aided drug discovery strategies for novel therapeutics for prostate cancer leveraging next-generating sequencing data	EXPERT OPINION ON DRUG DISCOVERY	Zhang, Weijie and Huang, R. Stephanie	https://dx.doi.org/10.1080/17460441.2024.2365370	publication type	10.1080/17460441.2024.2365370
The synthetic lethality of targeting cell cycle checkpoints and PARPs in cancer treatment	JOURNAL OF HEMATOLOGY & ONCOLOGY	Li, Shuangying and Wang, Liangliang and Wang, Yuanyuan and Zhang, Changyi and Hong, Zhenya and Han, Zhiqiang	https://dx.doi.org/10.1186/s13045-022-01360-x	publication type	10.1186/s13045-022-01360-x
Therapy considerations in neuroendocrine prostate cancer: what next?	ENDOCRINE-RELATED CANCER	Beltran, Himisha and Demichelis, Francesca	https://dx.doi.org/10.1530/ERC-21-0140	publication type	10.1530/ERC-21-0140
Abrogation of HnRNP L enhances anti-PD-1 therapy efficacy via diminishing PD-L1 and promoting CD8+ T cell-mediated ferroptosis in castration-resistant prostate cancer	ACTA PHARMACEUTICA SINICA B	Zhou, Xumin and Zou, Libin and Liao, Hangyu and Luo, Junqi and Yang, Taowei and Wu, Jun and Chen, Wenbin and Wu, Kaihui and Cen, Shengren and Lv, Daojun and Shu, Fangpeng and Yang, Yu and Li, Chun and Li, Bingkun and Mao, Xiangming	https://dx.doi.org/10.1016/j.apsb.2021.07.016	publication type	10.1016/j.apsb.2021.07.016
Metabolic reprogramming in prostate cancer	BRITISH JOURNAL OF CANCER	Ahmad, Fahim and Cherukuri, Murali Krishna and Choyke, Peter L.	https://dx.doi.org/10.1038/s41416-021-01435-5	publication type	10.1038/s41416-021-01435-5
The natural compound atraric acid suppresses androgen-regulated neo-angiogenesis of castration-resistant prostate cancer through angiopoietin 2	ONCOGENE	Ehsani, Marzieh and Bartsch, Sophie and Rasa, Seyed Mohammad Mahdi and Dittmann, Jessica and Pungsrinont, Thanakorn and Neubert, Laura and Huettner, Soeren S. and Kotolloshi, Roland and Schindler, Katrin and Ahmad, Aya and Mosig, Alexander S. and Adam, Lisa and Ori, Alessandro and Neri, Francesco and Berndt, Alexander and Grimm, Marc-Oliver and Baniahmad, Aria	https://dx.doi.org/10.1038/s41388-022-02333-7	publication type	10.1038/s41388-022-02333-7
RB1 loss in castration-resistant prostate cancer confers vulnerability to LSD1 inhibition	ONCOGENE	Han, Wanting and Liu, Mingyu and Han, Dong and Li, Muqing and Toure, Anthia A. and Wang, Zifeng and Besschetnova, Anna and Patalano, Susan and Macoska, Jill A. and Gao, Shuai and He, Housheng Hansen and Cai, Changmeng	https://dx.doi.org/10.1038/s41388-021-02135-3	publication type	10.1038/s41388-021-02135-3
Novel forms of prostate cancer chemoresistance to successful androgen deprivation therapy demand new approaches: Rationale for targeting BET proteins	PROSTATE	Mori, Joakin O. and Shafran, Jordan S. and Stojanova, Marija and Katz, Mark H. and Gignac, Gretchen A. and Wisco, Jonathan J. and Heaphy, Christopher M. and Denis, Gerald V.	https://dx.doi.org/10.1002/pros.24351	publication type	10.1002/pros.24351
Integrated Genomic Analysis of Primary Prostate Tumor Foci and Corresponding Lymph Node Metastases Identifies Mutations and Pathways Associated with Metastasis	CANCERS	Moreno, Carlos S. and Winham, Cynthia L. and Alemozaffar, Mehrdad and Klein, Emma R. and Lawal, Ismaheel O. and Abiodun-Ojo, Olayinka A. and Patil, Dattatraya and Barwick, Benjamin G. and Huang, Yijian and Schuster, David M. and Sanda, Martin G. and Osunkoya, Adeboye O.	https://dx.doi.org/10.3390/cancers15235671	study design	10.3390/cancers15235671
PET imaging of new target CDK19 in prostate cancer	EUROPEAN JOURNAL OF NUCLEAR MEDICINE AND MOLECULAR IMAGING	Dai, Dong and Yu, Jiang and Huang, Ting and Li, Yansheng and Wang, Ziyang and Yang, Shuangmeng and Li, Shuai and Li, Yanli and Gou, Wenfeng and Li, Deguan and Hou, Wenbin and Fan, Saijun and Li, Yiliang and Zhao, Yu	https://dx.doi.org/10.1007/s00259-023-06277-2	study design	10.1007/s00259-023-06277-2
Novel inhibition of AKR1C3 and androgen receptor axis by PTUPB synergizes enzalutamide treatment in advanced prostate cancer	ONCOGENE	Yang, Joy C. and Xu, Pengfei and Ning, Shu and Wasielewski, Logan J. and Adomat, Hans and Hwang, Sung Hee and Morisseau, Christophe and Gleave, Martin and Corey, Eva and Gao, Allen C. and Lara, Primo N., Jr. and Evans, Christopher P. and Hammock, Bruce D. and Liu, Chengfei	https://dx.doi.org/10.1038/s41388-022-02566-6	study design	10.1038/s41388-022-02566-6
A Phase I Dose-Escalation Study to Evaluate the Safety and Tolerability of Evofosfamide in Combination with Ipilimumab in Advanced Solid Malignancies	CLINICAL CANCER RESEARCH	Hegde, Aparna and Jayaprakash, Priyamvada and Couillault, Coline A. and Piha-Paul, Sarina and Karp, Daniel and Rodon, Jordi and Pant, Shubham and Fu, Siqing and Dumbrava, Ecaterina E. and Yap, Timothy A. and Subbiah, Vivek and Bhosale, Priya and Coarfa, Cristian and Higgins, Jack P. and Williams, Eric T. and Wilson, Thomas F. and Lim, JoAnn and Meric-Bernstam, Funda and Sumner, Elizabeth and Zain…	https://dx.doi.org/10.1158/1078-0432.CCR-20-4118	study design	10.1158/1078-0432.CCR-20-4118
Positive epigenetic regulation loop between AR and NSUN2 promotes prostate cancer progression	CLINICAL AND TRANSLATIONAL MEDICINE	Zhu, Wenkai and Wan, Fangning and Xu, Wenhao and Liu, Zheng and Wang, Junjie and Zhang, Hena and Huang, Shenglin and Ye, Dingwei	https://dx.doi.org/10.1002/ctm2.1028	study design	10.1002/ctm2.1028
SPP1 Promotes Enzalutamide Resistance and Epithelial-Mesenchymal-Transition Activation in Castration-Resistant Prostate Cancer via PI3K/AKT and ERK1/2 Pathways	OXIDATIVE MEDICINE AND CELLULAR LONGEVITY	Pang, Xiaocong and Zhang, Junling and He, Xu and Gu, Yanlun and Qian, Bin-zhi and Xie, Ran and Yu, Wei and Zhang, Xiaodan and Li, Teng and Shi, Xuedong and Zhou, Ying and Cui, Yimin	https://dx.doi.org/10.1155/2021/5806602	study design	10.1155/2021/5806602
Modulation of Plasma Lipidomic Profiles in Metastatic Castration-Resistant Prostate Cancer by Simvastatin	CANCERS	Mak, Blossom and Lin, Hui-Ming and Duong, Thy and Mahon, Kate L. and Joshua, Anthony M. and Stockler, Martin R. and Gurney, Howard and Parnis, Francis and Zhang, Alison and Scheinberg, Tahlia and Wittert, Gary and Butler, Lisa M. and Sullivan, David and Hoy, Andrew J. and Meikle, Peter J. and Horvath, Lisa G.	https://dx.doi.org/10.3390/cancers14194792	study design	10.3390/cancers14194792
ATM/NEMO signaling modulates the expression of PD-L1 following docetaxel chemotherapy in prostate cancer	JOURNAL FOR IMMUNOTHERAPY OF CANCER	Wang, Zongren and Zhang, Xueling and Li, Wuguo and Su, Qiao and Huang, Zhaoyang and Zhang, Xinyao and Chen, Haiqi and Mo, Chengqiang and Huang, Bin and Ou, Wei and Chen, Junxing and Zhao, Guangyin and Chen, Lingwu and Shao, Lan	https://dx.doi.org/10.1136/jitc-2020-001758	study design	10.1136/jitc-2020-001758
Transcriptomic Signature and Growth Factor Regulation of Castration-Tolerant Prostate Luminal Progenitor Cells	CANCERS	Baures, Manon and Lombardi, Emilia Puig and Di Martino, Delphine and Zeitouni, Wail and Pacreau, Emeline and Dos Santos, Leila and Dariane, Charles and Boutillon, Florence and Guidotti, Jacques-Emmanuel and Goffin, Vincent	https://dx.doi.org/10.3390/cancers14153775	study design	10.3390/cancers14153775
The Andrographolide Analogue 3A.1 Synergizes with Taxane Derivatives in Aggressive Metastatic Prostate Cancers by Upregulation of Heat Shock Proteins and Downregulation of MAT2A-Mediated Cell Migration and Invasions	JOURNAL OF PHARMACOLOGY AND EXPERIMENTAL THERAPEUTICS	Ghosh, Taraswi Mitra and Kansom, Teeratas and Mazumder, Suman and Davis, Joshua and Alnaim, Ahmed S. and Jasper, Shanese L. and Zhang, Chu and Bird, Aedan and Opanasopit, Praneet and Mitra, Amit K. and Arnold, Robert D.	https://dx.doi.org/10.1124/jpet.121.000898	study design	10.1124/jpet.121.000898
Subclone Eradication Analysis Identifies Targets for Enhanced Cancer Therapy and Reveals L1 Retrotransposition as a Dynamic Source of Cancer Heterogeneity	CANCER RESEARCH	Ketola, Kirsi and Kaljunen, Heidi and Taavitsainen, Sinja and Kaarijarvi, Roosa and Jarvela, Emmi and Rodriguez-Martin, Bernardo and Haase, Kerstin and Woodcock, Dan J. and Tubio, Jose and Wedge, David C. and Nykter, Matti and Bova, G. Steven	https://dx.doi.org/10.1158/0008-5472.CAN-21-0371	study design	10.1158/0008-5472.CAN-21-0371
Docetaxel Resistance in Castration-Resistant Prostate Cancer: Transcriptomic Determinants and the Effect of Inhibiting Wnt/Î²-Catenin Signaling by XAV939	INTERNATIONAL JOURNAL OF MOLECULAR SCIENCES	Pudova, Elena and Kobelyatskaya, Anastasiya and Katunina, Irina and Snezhkina, Anastasiya and Nyushko, Kirill and Fedorova, Maria and Pavlov, Vladislav and Bulavkina, Elizaveta and Dalina, Alexandra and Tkachev, Sergey and Alekseev, Boris and Krasnov, George and Volodin, Vsevolod and Kudryavtseva, Anna	https://dx.doi.org/10.3390/ijms232112837	study design	10.3390/ijms232112837
A phase II study (AARDVARC) of AZD4635 in combination with durvalumab and cabazitaxel in patients with progressive, metastatic, castration-resistant prostate cancer	ESMO OPEN	Alonso-Gordoa, T. and Goodman, M. and Vulsteke, C. and Roubaud, G. and Zhang, J. and Parikh, M. and Piulats, J. M. and Azaro, A. and James, G. D. and Cavazzina, R. and Gangl, E. T. and Thompson, J. and Pouliot, G. and Kumar, R. and Sweeney, C.	https://dx.doi.org/10.1016/j.esmoop.2024.103446	study design	10.1016/j.esmoop.2024.103446
CRISPR genome-wide screening identifies PAK1 as a critical driver of ARSI cross-resistance in prostate cancer progression	CANCER LETTERS	Chen, Haojie and Dong, Keqin and Ding, Jie and Xia, Jia and Qu, Fajun and Lan, Fuying and Liao, Haihong and Qian, Yuhang and Huang, Jiacheng and Xu, Zihan and Gu, Zhengqin and Shi, Bowen and Yu, Mingming and Cui, Xingang and Yu, Yongjiang	https://dx.doi.org/10.1016/j.canlet.2024.216725	study design	10.1016/j.canlet.2024.216725
A phase 2 study of AZD4635 in combination with durvalumab or oleclumab in patients with metastatic castration-resistant prostate cancer	CANCER IMMUNOLOGY IMMUNOTHERAPY	Falchook, Gerald S. and Reeves, James and Gandhi, Sunil and Spigel, David R. and Arrowsmith, Edward and George, Daniel J. and Karlix, Janet and Pouliot, Gayle and Hattersley, Maureen M. and Gangl, Eric T. and James, Gareth D. and Thompson, Jeff and Russell, Deanna L. and Patel, Bhavickumar and Kumar, Rakesh and Lim, Emerson	https://dx.doi.org/10.1007/s00262-024-03640-6	study design	10.1007/s00262-024-03640-6
GADD45B Is a Potential Diagnostic and Therapeutic Target Gene in Chemotherapy-Resistant Prostate Cancer	FRONTIERS IN CELL AND DEVELOPMENTAL BIOLOGY	Wang, Qiong and Wu, Wanhua and Gao, Ze and Li, Kaiwen and Peng, Shirong and Fan, Huiyang and Xie, Zhongqiu and Guo, Zhenghui and Huang, Hai	https://dx.doi.org/10.3389/fcell.2021.716501	study design	10.3389/fcell.2021.716501
Non-drug efflux function of ABCC5 promotes enzalutamide resistance in castration-resistant prostate cancer via upregulation of P65/AR-V7	CELL DEATH DISCOVERY	Chen, Haojie and Luo, Jia and Chen, Shaojun and Shi, Bowen and Zheng, Xiaocui and Ji, Haiying and Zhang, Xiaoqian and Yin, Yujia and Du, Kun and Ding, Jie and Yu, Yongjiang	https://dx.doi.org/10.1038/s41420-022-00951-4	study design	10.1038/s41420-022-00951-4
Taxane-induced Attenuation of the CXCR2/BCL-2 Axis Sensitizes Prostate Cancer to Platinum-based Treatment	EUROPEAN UROLOGY	Ruiz de Porras, Vicenc and Wang, Xieng C. and Palomero, Luis and Marin-Aguilera, Mercedes and Sole-Blanch, Carme and Indacochea, Alberto and Jimenez, Natalia and Bystrup, Sara and Bakht, Martin and Conteduca, Vincenza and Piulats, Josep M. and Buisan, Oscar and Suarez, Jose F. and Pardo, Juan Carlos and Castro, Elena and Olmos, David and Beltran, Himisha and Mellado, Begona and Martinez-Balibrea,…	https://dx.doi.org/10.1016/j.eururo.2020.10.001	study design	10.1016/j.eururo.2020.10.001
Combined Therapy Targeting MET and Pro-HGF Activation Shows Significant Therapeutic Effect Against Liver Metastasis of CRPC	INTERNATIONAL JOURNAL OF MOLECULAR SCIENCES	Kimura, Shoichi and Iwano, Satoshi and Akioka, Takahiro and Kuchimaru, Takahiro and Kawaguchi, Makiko and Fukushima, Tsuyoshi and Sato, Yuichiro and Kataoka, Hiroaki and Kamoto, Toshiyuki and Mukai, Shoichiro and Sawada, Atsuro	https://dx.doi.org/10.3390/ijms26052308	Study population	10.3390/ijms26052308
EHMT2-mediated R-loop formation promotes the malignant progression of prostate cancer via activating Aurora B	CLINICAL AND TRANSLATIONAL MEDICINE	Zhang, Yuyang and Su, Mingqin and Chen, Yiming and Cui, Li and Xia, Wei and Xu, Renfang and Xue, Dong and Zhang, Xiansheng and Feng, Xingliang	https://dx.doi.org/10.1002/ctm2.70164	Study population	10.1002/ctm2.70164
Role of Epigenetic Therapy in the Modulation of Tumor Growth and Migration in Human Castration-Resistant Prostate Cancer Cells with Neuroendocrine Differentiation	NEUROENDOCRINOLOGY	Dicitore, Alessandra and Bacalini, Maria Giulia and Saronni, Davide and Gaudenzi, Germano and Cantone, Maria Celeste and Gelmini, Giulia and Grassi, Elisa Stellaria and Gentilini, Davide and Borghi, Maria Orietta and Di Blasio, Anna Maria and Persani, Luca and Garagnani, Paolo and Franceschi, Claudio and Vitale, Giovanni	https://dx.doi.org/10.1159/000518801	Study population	10.1159/000518801
hsa_circ_0001275 Is One of a Number of circRNAs Dysregulated in Enzalutamide Resistant Prostate Cancer and Confers Enzalutamide Resistance In Vitro	CANCERS	Lim, Marvin C. J. and Baird, Anne-Marie and Greene, John and McNevin, Ciara and Ronan, Karine and Podlesniy, Petar and Sheils, Orla and Gray, Steven G. and McDermott, Ray S. and Finn, Stephen P.	https://dx.doi.org/10.3390/cancers13246383	Study population	10.3390/cancers13246383
Deep Membrane Proteome Profiling Reveals Overexpression of Prostate-Specific Membrane Antigen (PSMA) in High-Risk Human Paraganglioma and Pheochromocytoma, Suggesting New Theranostic Opportunity	MOLECULES	Vit, Ondrej and Patel, Mayank and Musil, Zdenek and Hartmann, Igor and Frysak, Zdenek and Miettinen, Markku and Pacak, Karel and Petrak, Jiri	https://dx.doi.org/10.3390/molecules26216567	Study population	10.3390/molecules26216567
Plk1 Inhibitors and Abiraterone Synergistically Disrupt Mitosis and Kill Cancer Cells of Disparate Origin Independently of Androgen Receptor Signaling	CANCER RESEARCH	Patterson, Jesse C. and Varkaris, Andreas and Croucher, Peter J. P. and Ridinger, Maya and Dalrymple, Susan and Nouri, Mannan and Xie, Fang and Varmeh, Shohreh and Jonas, Oliver and Whitman, Matthew A. and Chen, Sen and Rashed, Saleh and Makusha, Lovemore and Luo, Jun and Isaacs, John T. and Erlander, Mark G. and Einstein, David J. and Balk, Steven P. and Yaffe, Michael B.	https://dx.doi.org/10.1158/0008-5472.CAN-22-1533	Study population	10.1158/0008-5472.CAN-22-1533
TGM4: an immunogenic prostate-restricted antigen	JOURNAL FOR IMMUNOTHERAPY OF CANCER	Lopez-Bujanda, Zoila A. and Obradovic, Aleksandar and Nirschl, Thomas R. and Crowley, Laura and Macedo, Rodney and Papachristodoulou, Alexandros and O'Donnell, Timothy and Laserson, Uri and Zarif, Jelani C. and Reshef, Ran and Yuan, Tiezheng and Soni, Mithil K. and Antonarakis, Emmanuel S. and Haffner, Michael C. and Larman, H. Benjamin and Shen, Michael M. and Muranski, Pawel and Drake, Charles …	https://dx.doi.org/10.1136/jitc-2020-001649	Study population	10.1136/jitc-2020-001649
Anti-CCR4 treatment depletes regulatory T cells and leads to clinical activity in a canine model of advanced prostate cancer	JOURNAL FOR IMMUNOTHERAPY OF CANCER	Maeda, Shingo and Motegi, Tomoki and Iio, Aki and Kaji, Kenjiro and Goto-Koshino, Yuko and Eto, Shotaro and Ikeda, Namiko and Nakagawa, Takayuki and Nishimura, Ryohei and Yonezawa, Tomohiro and Momoi, Yasuyuki	https://dx.doi.org/10.1136/jitc-2021-003731	Study population	10.1136/jitc-2021-003731
Reversal of Lactate and PD-1-mediated Macrophage Immunosuppression Controls Growth of PTEN/p53-deficient Prostate Cancer	CLINICAL CANCER RESEARCH	Chaudagar, Kiranj and Hieromnimon, Hanna M. and Khurana, Rimpi and Labadie, Brian and Hirz, Taghreed and Mei, Shenglin and Hasan, Raisa and Shafran, Jordan and Kelley, Anne and Apostolov, Eva and Al-Eryani, Ghamdan and Harvey, Kate and Rameshbabu, Srikrishnan and Loyd, Mayme and Bynoe, Kaela and Drovetsky, Catherine and Solanki, Ani and Markiewicz, Erica and Zamora, Marta and Fan, Xiaobin and Sch…	https://dx.doi.org/10.1158/1078-0432.CCR-22-3350	Study population	10.1158/1078-0432.CCR-22-3350
lncRNA MAGI2-AS3 suppresses castration-resistant prostate cancer proliferation and migration via the miR-106a-5p/RAB31 axis	GENOMICS	Yang, Guo and Li, Ting and Liu, Jiayu and Quan, Zhen and Liu, Miao and Guo, Yuan and Wu, Yingying and Ou, Liping and Wu, Xiaohou and Zheng, Yongbo	https://dx.doi.org/10.1016/j.ygeno.2023.110599	Study population	10.1016/j.ygeno.2023.110599
The CDK7 inhibitor CT7001 (Samuraciclib) targets proliferation pathways to inhibit advanced prostate cancer	BRITISH JOURNAL OF CANCER	Constantin, Theodora A. and Varela-Carver, Anabel and Greenland, Kyle K. and de Almeida, Gilberto Serrano and Olden, Ellen and Penfold, Lucy and Ang, Simon and Ormrod, Alice and Leach, Damien A. and Lai, Chun-Fui and Ainscow, Edward K. and Bahl, Ash K. and Carling, David and Fuchter, Matthew J. and Ali, Simak and Bevan, Charlotte L.	https://dx.doi.org/10.1038/s41416-023-02252-8	Study population	10.1038/s41416-023-02252-8
Chalcone Derivatives Suppress Proliferation and Migration of Castration-resistant Prostate Cancer Cells Through FAK-mediated DNA Damage	ANTICANCER RESEARCH	Xiao, H. A. I. N. I. A. O. and Wu, Z. H. I. G. A. N. G. and Wang, Q. I. N. Q. U. A. N. and Zhou, C. H. A. O. F. E. N. G. and Lu, F. E. N. G. and Xiao, Y. U. N. B. E., I	https://dx.doi.org/10.21873/anticanres.16174	Study population	10.21873/anticanres.16174
Expansion of mouse castration-resistant intermediate prostate stem cells in vitro	STEM CELL RESEARCH & THERAPY	Xu, Yalan and Mu, Jie and Zhou, Zhixia and Leng, Yu and Yu, Yali and Song, Xiuyue and Liu, Aihua and Zhu, Hai and Li, Jing and Wang, Dong	https://dx.doi.org/10.1186/s13287-022-02978-x	Study population	10.1186/s13287-022-02978-x
Anticancer Activity of the Marine Triterpene Glycoside Cucumarioside A2-2 in Human Prostate Cancer Cells	MARINE DRUGS	Menchinskaya, Ekaterina S. and Dyshlovoy, Sergey A. and Venz, Simone and Jacobsen, Christine and Hauschild, Jessica and Rohlfing, Tina and Silchenko, Aleksandra S. and Avilov, Sergey A. and Balabanov, Stefan and Bokemeyer, Carsten and Aminin, Dmitry L. and von Amsberg, Gunhild and Honecker, Friedemann and Salas, Jose A.	https://dx.doi.org/10.3390/md22010020	Study population	10.3390/md22010020
